# Supplementary material for: Species abundances surpass richness effects in the biodiversity-ecosystem function relationship across marine fishes
Source: Nat Commun. 2025 Aug 21;16:7789. doi: 10.1038/s41467-025-63210-x (PMC12371026; doi:10.1038/s41467-025-63210-x)
Supplement: Supplementary file 4 — Source data [file 41467_2025_63210_MOESM4_ESM.xlsx]

## Sheet: Fig 1a
Figure 1a. Variation in Hill diversity metrics on ecosystem function - Principal Component Analysis
PC1-4	Principal component axes 1-4
Survey ID	Individual survey identification index
PC1	PC2	PC3	PC4	Hill diversity - inverse Simpson	Hill diversity - exponentiated Shannon	Hill diversity - species richness	Hill diversity - abundance effects	Survey ID
0.801006	1.17824	0.261382	0.17837	3.10761	6.58178	47	2570.08	survey_10000001
0.528205	0.0671377	0.483418	0.0273771	3.88951	7.28359	37	543.373	survey_10000002
0.173007	-0.484403	0.370586	0.0128072	4.20815	7.19491	26	272.339	survey_10000003
0.0597148	-0.261253	0.0539717	0.00303843	4.17679	6.39606	22	420.937	survey_10000004
0.90945	-0.0671559	-0.21104	-0.024535	5.77911	8.32784	29	964.75	survey_10000005
0.409813	-0.500239	0.23018	0.098599	4.62963	8.26754	26	341.553	survey_10000006
-1.79119	0.522639	0.351967	0.0599782	1.56944	2.61891	14	321.824	survey_10000007
-1.81983	-0.408502	0.340077	0.00490986	2.09449	3.18479	11	114.414	survey_10000008
-2.15761	1.54476	-0.143159	-0.0358839	1.22873	1.63141	12	1190.09	survey_10000009
-0.827777	-0.840541	-0.0831187	-0.00337874	3.8074	5.17007	12	161.158	survey_10000010
-0.939515	1.11652	-0.310531	-0.126749	2.30715	2.79344	17	1511.1	survey_10000011
-0.889843	-0.67631	0.179163	0.0248882	3.251	4.95568	14	153.157	survey_10000012
1.47356	-1.20551	-0.133607	-0.0232434	9.58893	13.9596	29	344.457	survey_10000013
1.58593	-1.30571	0.0704645	-0.11508	10.0063	14.3557	34	272.533	survey_10000014
0.70413	-0.896091	0.0260831	0.072708	6.17596	10.064	24	298.658	survey_10000015
-0.667778	0.376987	-0.13164	0.00308471	2.84499	4.04922	17	686.173	survey_10000016
-0.303343	0.537579	0.248737	0.108827	2.64211	4.81458	25	740.795	survey_10000017
0.248387	-0.451799	0.186466	0.089713	4.38775	7.61224	24	343.842	survey_10000018
0.583395	-1.04031	0.0627001	-0.0359208	6.37054	9.40281	23	228.441	survey_10000019
0.406494	0.246724	0.417815	0.0760216	3.54116	6.78973	35	662.777	survey_10000020
-0.402945	1.02203	-0.0670691	0.0515452	2.4833	3.92592	23	1517.77	survey_10000021
0.66877	0.213552	0.00290271	0.0561785	4.45866	7.41228	31	1002.29	survey_10000022
0.0139088	0.363027	-0.081778	0.0773156	3.46259	5.54991	23	920.424	survey_10000023
0.562822	-0.725102	-0.0793323	0.115308	5.67833	9.28664	22	368.337	survey_10000024
0.550612	0.255452	-0.47301	0.0240656	4.92631	6.7683	23	1430.02	survey_10000025
0.593125	1.02306	-0.226934	-0.0240849	3.77604	5.56554	33	2757.47	survey_10000026
1.43337	-0.801086	0.00831276	-0.00296612	7.98891	12.5917	34	472.126	survey_10000027
1.20628	-0.763541	-0.226305	0.0418925	7.69904	11.581	27	534.414	survey_10000028
0.646836	0.481143	0.160119	0.158944	3.75543	7.29075	35	1199.67	survey_10000029
0.549069	-0.637945	0.176452	-0.0786509	5.49522	8.21646	27	316.136	survey_10000030
0.105709	0.82609	0.0227644	0.15467	2.9365	5.35105	28	1495.04	survey_10000031
0.568094	0.597237	-0.181905	-0.0155813	4.17408	6.1782	30	1653.54	survey_10000032
0.445434	0.226793	0.120951	0.0777666	3.93875	6.86706	30	834.868	survey_10000033
-1.13482	1.22501	0.534374	-0.00748338	1.5556	2.75851	25	816.379	survey_10000034
0.0470889	-0.441035	0.189418	0.10689	4.05056	7.07416	22	315.758	survey_10000035
0.288789	0.51261	0.194784	-0.00262869	3.4598	5.76337	32	980.984	survey_10000036
0.090568	-0.071504	0.310037	0.000277461	3.70488	6.21473	27	429.759	survey_10000037
0.343935	0.670492	0.107674	-0.0681761	3.54046	5.4482	33	1265.06	survey_10000038
-1.52041	2.11459	0.33896	-0.224432	1.20521	1.67039	25	1993.52	survey_10000039
0.301395	0.43751	0.156899	0.123274	3.42576	6.30623	30	961.609	survey_10000040
0.372296	0.262775	0.030972	0.0616566	3.92642	6.53328	28	896.291	survey_10000041
-1.06028	1.37475	0.114436	0.0357079	1.70119	2.75913	21	1399.59	survey_10000042
-0.459971	1.34661	-0.0563123	-0.0332083	2.27773	3.37895	25	2050.69	survey_10000043
-1.19372	0.278533	0.228305	0.0386589	2.16687	3.47716	16	361.914	survey_10000044
-0.359695	0.635029	0.124115	0.167952	2.55478	4.72009	23	895.172	survey_10000045
0.13423	-0.559708	-0.0230622	0.0420769	4.7169	7.23802	20	337.375	survey_10000046
-0.236035	0.86778	-0.275065	0.0868056	2.88855	4.41391	21	1650.09	survey_10000047
-0.117552	0.83388	-0.485867	-0.022552	3.37106	4.37022	20	1943.38	survey_10000048
-0.772288	1.44384	0.0112926	0.00976236	1.91672	2.98682	23	1873.67	survey_10000049
-0.206707	0.80698	-0.271436	-0.111635	3.19837	4.0798	22	1498.48	survey_10000050
0.329026	0.411559	-0.063328	-0.0805869	4.01725	5.71311	28	1079.52	survey_10000051
0.99141	-0.56464	-0.505999	0.066476	7.256	10.1467	22	748.951	survey_10000052
-0.851961	0.531174	0.275857	0.103502	2.17761	3.87195	20	550.357	survey_10000053
-0.751729	1.03337	-0.175768	-0.0241082	2.33184	3.26183	19	1389.67	survey_10000054
-1.24813	1.36289	0.363419	-0.118182	1.57544	2.38635	23	1003.83	survey_10000055
0.104125	1.1075	-0.217388	0.0401679	3.02848	4.64499	27	2396.22	survey_10000056
-0.76003	0.825696	0.524634	0.0641789	1.94356	3.67963	26	647.925	survey_10000057
-0.654308	0.895333	0.15434	-0.0221657	2.27634	3.55488	23	967.261	survey_10000058
-1.42649	1.81364	-0.00310247	-0.0208658	1.39363	2.06236	19	2050.1	survey_10000059
-0.00213401	1.50501	0.633478	-0.0666882	2.10257	3.91385	47	1760.89	survey_10000060
-0.307873	1.53359	-0.0100435	-0.215615	2.40079	3.10977	30	2515.49	survey_10000061
1.26356	0.109588	0.417323	0.0772749	4.95363	9.88363	49	867.322	survey_10000062
1.21718	-0.272083	0.257284	0.171896	5.51837	11.1853	39	646.095	survey_10000063
-1.80141	0.36795	0.296676	0.0589829	1.6644	2.70642	13	282.343	survey_10000064
-1.20898	1.34904	0.632583	-0.104383	1.47303	2.47281	27	818.05	survey_10000065
0.826254	-0.477258	-0.0781244	0.000460172	6.03493	9.1045	27	535.742	survey_10000066
-0.644485	0.906556	0.359399	-0.0269115	2.14646	3.57448	26	836.661	survey_10000067
0.329484	1.13737	0.160714	-0.0674846	3.02183	4.8211	38	2007.72	survey_10000068
0.635931	0.43586	-0.0505752	0.107033	4.11514	7.09154	31	1325.71	survey_10000069
-0.861341	2.29465	0.233244	-0.246773	1.4928	2.04041	33	3621.22	survey_10000070
-0.606699	0.476376	0.223812	0.165396	2.38923	4.46486	21	616.551	survey_10000071
-0.219175	0.764566	-0.193793	0.00283581	3.01815	4.37385	22	1370.05	survey_10000072
-0.128004	1.16485	-0.151654	-0.168296	2.91655	3.74377	27	2071.38	survey_10000073
-0.348804	0.831864	0.00973832	0.128546	2.54077	4.39804	23	1211	survey_10000074
-1.24854	2.53138	-0.0226844	-0.13413	1.25926	1.7346	25	4861.07	survey_10000075
-0.68797	2.15044	0.00424814	-0.0773514	1.65969	2.4626	29	4174.51	survey_10000076
-1.8002	-0.27974	-0.237037	0.163119	2.26834	3.31417	8	216.291	survey_1003253
-0.758198	-0.712455	-0.0428079	0.0175393	3.68185	5.20933	13	186.619	survey_1003254
-0.596721	-1.35517	-0.201343	-0.040071	5.03784	6.30778	11	111.913	survey_1003255
-1.04018	-1.16415	-0.276883	0.0208435	4.08412	5.19273	9	119.368	survey_1003256
0.210668	-1.27787	-0.301051	-0.0236933	6.65917	8.56522	15	195.98	survey_1003257
-0.0861209	-1.35412	-0.178169	-0.0676099	6.0275	7.61507	14	140.344	survey_1003258
-2.55649	-0.691203	0.00378182	0.121473	1.86613	2.68815	6	78.239	survey_1003259
-6.09258	-2.78126	0.38288	-0.123444	1	1	1	1	survey_1003260
-6.09258	-2.78126	0.38288	-0.123444	1	1	1	1	survey_1003262
-0.0165089	-1.02306	-0.194644	0.0823715	5.318	7.79165	15	217.945	survey_1003263
-2.53554	-0.638939	0.429577	0.0040491	1.70602	2.54901	8	58.4453	survey_1003264
-0.0565938	-1.32407	-0.226831	-0.0960168	6.18906	7.51856	14	151.97	survey_1003265
-1.28112	0.817376	-0.0546375	0.0593417	1.93543	2.93268	15	784.096	survey_1003266
-1.37708	0.803733	0.358632	0.0725397	1.65545	2.89347	18	534.22	survey_1003267
-1.22978	0.216558	-0.142707	0.24682	2.2483	3.84259	12	464.498	survey_1003268
-0.817897	-0.0835799	0.136666	0.124565	2.72967	4.61864	16	320.155	survey_1003269
-1.17889	-1.43287	0.152383	0.0463343	3.67606	5.41308	10	59.6641	survey_1003270
-0.528815	-0.532556	0.0142187	0.159096	3.52276	5.88964	15	250.236	survey_1003271
-1.17462	-0.536477	-0.237447	0.0918701	3.11879	4.36482	10	218.478	survey_1003272
-1.8583	-0.418501	-0.429907	0.0187345	2.58937	3.08577	7	203.977	survey_1003273
-1.56571	-1.30546	-0.25056	0.0309335	3.51084	4.39749	7	77.6843	survey_1003274
-2.96207	-0.8292	0.0194307	0.0385653	1.73549	2.26903	5	53.591	survey_1003275
-1.41183	-1.2062	-0.391275	0.0869986	3.66979	4.67373	7	105.481	survey_1003276
-3.09515	-2.10385	0.270533	-0.0307067	2.29932	2.89301	4	10.085	survey_1003277
0.459745	0.976126	0.268009	0.141485	2.96723	5.93509	39	1722.06	survey_1003278
2.53973	-0.264091	-0.980846	0.143071	12.665	17.806	35	3268.08	survey_1003280
1.05588	-0.348645	-0.294289	0.0488435	6.58331	9.83159	27	825.733	survey_1003281
1.16846	-0.520046	-0.33474	-0.0228759	7.48483	10.3209	27	735.569	survey_1003282
1.06267	0.26989	-0.255319	0.0951928	5.34271	8.64575	32	1595.43	survey_1003283
1.37287	-0.0817187	-0.337793	-0.0355655	7.09947	9.94339	33	1312.12	survey_1003284
1.53162	-0.185556	-0.253963	0.0930015	7.18511	11.6787	35	1217.16	survey_1003285
1.95661	-0.203761	-0.238865	0.0183748	8.56493	13.3517	43	1428.46	survey_1003286
1.147	-0.152724	-0.00787271	0.125619	5.72362	10.2028	34	867.745	survey_1003287
2.15999	-0.262225	-0.329378	0.0181875	9.60104	14.6434	44	1588.85	survey_1003288
1.2735	0.0240161	-0.302578	0.10768	6.23453	10.057	32	1406.27	survey_1003289
-1.32532	-1.61861	-0.0637602	0.0133479	3.98438	5.2226	8	53.3648	survey_1003290
0.94822	0.195002	-0.132986	0.0938849	5.06641	8.4502	32	1262.4	survey_1003291
0.922678	0.188268	-0.0468211	-0.0128005	5.10705	7.93877	34	1131.17	survey_1003292
1.15647	-0.328273	-0.165344	-0.158331	7.05228	9.15333	32	767.495	survey_1003629
0.477807	-0.394804	-0.411215	-0.0668007	5.91199	7.40632	20	633.628	survey_1003630
0.885772	-0.28604	-0.246053	-0.0818948	6.31257	8.44912	27	762.461	survey_1003631
0.491607	-0.546978	-0.53881	-0.0594852	6.43344	7.73736	18	598.005	survey_1003632
1.80924	0.287659	-0.766489	0.0215112	8.22325	10.9343	34	3445.97	survey_1003633
0.0776929	0.883592	0.370362	0.163539	2.57154	5.3023	34	1197.3	survey_1003634
0.318499	1.05557	-0.289493	0.0539	3.36499	5.14949	28	2667.78	survey_1003635
1.27848	0.605906	-0.345808	0.0228015	5.50321	8.29365	37	2707.06	survey_1003636
1.98438	-0.781509	-0.415551	0.0284876	10.7594	15.6263	34	886.391	survey_1003637
1.35926	-0.16335	-0.393601	0.122989	6.93084	10.9683	30	1287.43	survey_1003638
0.863924	0.0877835	-0.0335737	0.193088	4.7506	8.88501	31	1017.36	survey_1003639
1.37755	0.0172221	-0.387639	-0.038876	7.01808	9.68071	33	1522.85	survey_1003640
0.87308	-0.0195559	-0.124896	0.0192495	5.39614	8.326	30	941.62	survey_1003641
2.23952	-0.387404	-0.364221	-0.0515455	10.6206	15.0136	44	1459.07	survey_1003642
1.3183	0.413171	-0.354804	-0.0152341	6.00646	8.66839	36	2233.8	survey_1003643
-0.0876317	0.927181	0.1784	0.126923	2.57341	4.78455	29	1336.76	survey_1003644
1.69598	-0.566767	-0.738694	-0.0580624	10.3948	12.4626	27	1232.83	survey_1003645
0.985844	0.252803	0.121594	0.098383	4.67218	8.54626	38	1122.41	survey_1003646
0.300648	1.24425	0.0573834	0.0970913	2.80905	5.04661	35	2497.47	survey_1003647
1.68726	-0.429502	-0.383908	-0.0653779	8.98673	12.0922	34	1077.71	survey_1003648
1.46799	-0.120836	-0.256944	0.0386442	7.04569	10.8803	35	1255.13	survey_1003649
2.32348	-0.640001	-0.587564	-0.0741385	12.6885	16.2293	38	1368.04	survey_1003650
1.2496	0.0297839	-0.10775	0.031829	5.99667	9.61646	36	1181.39	survey_1003651
1.08419	-0.432716	-0.132977	-0.0536253	6.7535	9.66981	30	658.562	survey_1003652
0.964877	-0.423054	-0.156492	-0.0259523	6.44022	9.32965	28	643.319	survey_1003653
-0.170752	0.540302	0.175626	0.0169886	2.92358	4.81641	26	823.622	survey_1003654
0.960829	-0.465139	-0.506643	-0.0722117	7.34891	9.07626	23	799.621	survey_1003655
-0.0965615	-0.163707	-0.0608901	-0.0470341	4.05435	5.68736	20	469.978	survey_1003656
0.595722	-1.19078	-0.108303	0.0134153	6.90443	10.0209	20	225.3	survey_1003657
1.91835	-1.40771	0.0713042	-0.0829221	11.4217	17.1009	38	288.445	survey_1003658
0.81908	-0.477762	-0.40662	-0.109546	6.91646	8.46661	23	675.05	survey_1003659
0.730013	-0.459793	-0.159839	-0.0245641	6.00647	8.58496	25	552.676	survey_1003660
-0.29307	0.991589	0.357707	-0.0393728	2.37548	3.99431	31	1088.57	survey_1003661
0.916296	-0.18239	-0.107424	0.10876	5.52655	9.26562	29	808.827	survey_1003662
1.27111	-0.351325	-0.494227	-0.0305829	7.75758	10.2005	27	1052.5	survey_1003663
1.17601	0.0323088	-0.510952	0.0113498	6.63277	9.10632	28	1562.18	survey_1003664
1.16114	-0.541862	-0.0211072	0.0954718	6.54928	11.1416	31	573.325	survey_1003665
1.83097	-0.559383	-0.219426	-0.0231025	9.1978	13.6094	38	889.177	survey_1003666
1.87545	-1.32002	0.0979116	-0.00552134	10.5677	17.1507	38	309.41	survey_1003667
0.978235	-0.495563	-0.0143254	-0.0352755	6.35987	9.55251	30	533.911	survey_1003668
1.02101	-0.398574	0.307372	0.133833	5.3507	10.4892	36	487.661	survey_1003669
2.10919	-0.720155	-0.397976	0.00686867	11.0644	15.9892	37	989.135	survey_1003670
1.15229	-0.365628	-0.340114	-0.0539222	7.20769	9.69623	28	862.072	survey_1003671
1.92685	-0.661477	-0.554841	-0.0207939	10.8091	14.3615	32	1085.17	survey_1003672
1.44614	-0.562132	-0.0206316	-0.0341755	7.63273	11.7012	36	627.018	survey_1003673
0.259594	0.238219	0.511368	0.140511	3.2036	6.66535	34	575.582	survey_1003674
1.95893	-0.992753	0.213142	-0.0388428	9.66733	16.0879	46	418.11	survey_1003675
1.4024	-0.316578	-0.167599	-0.0794436	7.43062	10.4932	35	892.613	survey_1003676
2.17219	-0.674149	-0.34807	0.0663932	10.7476	16.7547	39	1044.27	survey_1003677
0.795078	0.454715	0.0679597	0.185075	4.05315	7.86901	35	1354.39	survey_1003678
1.66277	-0.173754	-0.0551008	0.145856	6.92414	12.7022	41	1136.76	survey_1003679
1.7497	-0.14705	-0.10318	0.0195507	7.53118	12.1874	43	1235.23	survey_1003680
-0.0816402	0.10356	0.171829	0.0433369	3.39842	5.65406	24	538.163	survey_1003681
1.12211	0.0630401	-0.102263	0.0879566	5.55457	9.34276	34	1159.77	survey_1003682
1.4324	0.00454246	-0.315987	-0.0316807	7.00931	9.98813	35	1460.36	survey_1003683
2.62826	-0.373695	-0.759378	0.0421196	13.1221	18.105	41	2490.58	survey_1003684
1.1641	0.528243	-0.253851	0.181285	4.96148	8.82516	35	2261.23	survey_1003685
1.65122	0.0109474	-0.602587	0.0788876	7.87589	11.4251	32	2097.44	survey_1003686
0.609828	0.436828	-0.395748	-0.00967543	4.7186	6.51583	26	1677.25	survey_1003687
0.142038	0.911215	0.460953	0.167138	2.53558	5.42842	37	1186.78	survey_1003688
0.251203	0.995221	-0.0872366	-0.0866812	3.32435	4.75598	31	2002.11	survey_1003689
0.0279082	1.01998	0.195906	-0.0663387	2.78869	4.4152	33	1482.98	survey_1003690
0.688373	0.00841675	-0.335837	0.155852	5.07596	8.20495	24	1077.36	survey_1003691
1.13449	-0.419317	-0.227411	-0.0265913	6.96691	9.94192	29	741.806	survey_1003692
0.793635	-0.184921	-0.184333	0.00235409	5.64587	8.32181	27	789.35	survey_1003693
1.02596	-0.388263	-0.0898417	0.131348	6.01511	10.3276	29	675.128	survey_1003694
0.611456	0.24847	-0.0309867	0.0471288	4.3852	7.13876	30	1037.94	survey_1003695
0.591849	0.508455	-0.220264	-0.0139728	4.3665	6.37624	29	1565.05	survey_1003696
1.62525	-0.484965	-0.532186	-0.0588325	9.31903	11.9473	30	1107.18	survey_1003697
1.65679	-0.866328	-0.273027	-0.0698832	9.80386	13.369	32	603.086	survey_1003698
1.71273	-1.06865	-0.26772	-0.0367687	10.4601	14.6499	31	498.139	survey_1003699
-2.24683	0.781129	-0.379325	0.141628	1.49605	2.08539	8	617.63	survey_1003745
-1.25082	-0.906917	0.282074	0.0112578	2.99539	4.53685	12	91.7861	survey_1003746
-2.01328	-0.882035	-0.0464502	0.143362	2.39648	3.53533	7	86.5087	survey_1003747
0.0543855	-1.43099	-0.243515	-0.0462722	6.54493	8.28602	14	146.118	survey_1003748
-0.508358	-1.15454	-0.0620193	-0.041527	4.70084	6.23255	13	130.376	survey_1003749
-0.701441	-1.24557	-0.487938	0.057088	4.93636	6.13784	9	153.222	survey_1003750
0.172915	-1.1699	-0.566154	0.00210103	6.81973	8.24832	13	268.09	survey_1003751
0.476892	-1.2404	-0.120121	-0.0681069	6.95922	9.2649	19	199.834	survey_1003752
-0.968052	-1.38693	-0.273673	-0.0768301	4.63444	5.36818	9	94.7226	survey_1003753
-2.16044	0.661921	-0.406489	0.108813	1.6293	2.18386	8	573.765	survey_1003754
-1.42832	-2.14721	-0.0214867	-0.0753589	4.58824	5.47752	7	27.0377	survey_1003755
-6.09258	-2.78126	0.38288	-0.123444	1	1	1	1	survey_1003756
-0.858857	-0.0503377	-0.0557734	0.195391	2.74673	4.64898	14	384.189	survey_1003759
-1.79135	-0.727736	0.30132	0.0277035	2.33026	3.53146	10	84.7657	survey_1003760
-0.271783	-1.51066	-0.389721	-0.0545312	6.27134	7.36004	11	127.906	survey_1003761
-1.16218	0.704834	-0.0662311	0.129594	2.03681	3.2832	15	752.409	survey_1003762
-0.0625476	-0.403814	-0.00305337	0.111518	4.0765	6.68193	19	362.986	survey_1003763
-1.96603	0.56437	0.033083	0.051592	1.60894	2.38084	11	396.676	survey_1003764
-0.818024	0.496069	-0.0838648	0.22283	2.36685	4.1686	16	732.357	survey_1003765
-0.453952	-0.128264	0.0855477	0.125608	3.18225	5.39046	18	379.155	survey_1003766
-0.659681	-0.836932	-0.0230705	0.111394	3.79151	5.88235	13	171.589	survey_1003767
-1.27536	-0.822115	-0.00810447	0.142774	3.00346	4.67041	10	128.461	survey_1003768
-0.969759	0.284727	0.0813422	0.109025	2.37639	3.91973	16	462.949	survey_1003769
-0.418929	0.265919	-0.022273	0.127887	2.95833	4.93238	19	646.267	survey_1003770
-2.13484	1.15077	0.0369531	0.0097017	1.29612	1.87601	12	685.469	survey_1003771
-1.47966	-1.39747	-0.271078	0.0420229	3.7229	4.68227	7	74.6257	survey_1003772
-1.44762	-0.480077	-0.432535	0.134719	2.91005	3.92425	8	239.211	survey_1003773
-2.19589	-1.35441	-0.363357	-0.0199898	3.0207	3.36189	5	58.5344	survey_1003774
-1.20939	-1.94976	-0.0453413	-0.0838714	4.71686	5.65151	8	37.9748	survey_1003775
-3.94184	-0.84064	-0.12572	0.0473029	1.29218	1.54244	3	36.8406	survey_1003776
1.37487	0.785351	0.0446815	-0.0444312	4.9317	8.0487	51	2504.93	survey_1003777
1.54084	0.6324	0.121452	0.114293	5.02951	9.75308	53	2236.22	survey_1003778
1.40529	-0.0463715	-0.410868	0.0191565	7.11165	10.2523	32	1484.29	survey_1003779
1.13634	-0.676654	-0.650919	0.0675023	8.22566	11.0092	21	797.129	survey_1003780
1.03723	-0.598433	-0.185957	0.00357099	6.93594	10.1884	27	566.515	survey_1003781
1.22602	-0.00810625	-0.159251	0.0681802	6.02384	9.79045	34	1175.62	survey_1003782
1.30125	-0.17886	-0.447751	0.0161343	7.22034	10.1457	29	1255.65	survey_1003783
2.07484	-0.308577	-0.152658	0.0412906	8.89221	14.5904	46	1267.1	survey_1003784
1.82466	-0.292634	-0.0973686	0.1143	7.76998	13.7074	42	1109.43	survey_1003785
2.12459	-0.20939	-0.434483	0.0602219	9.48115	14.5177	41	1812.75	survey_1003786
2.11326	-0.63457	-0.761654	-0.00384034	12.0795	15.3889	31	1445.08	survey_1003787
-2.95282	-1.59751	0.351056	0.0172265	1.99513	2.76854	5	17.8292	survey_1003788
1.5955	0.277572	0.00220004	0.153088	5.80811	11.0911	46	1725.12	survey_1003793
-0.0738307	2.29158	0.172182	-0.26139	2.00723	2.76322	45	5543.96	survey_20003005
0.318145	2.12909	0.107067	-0.315011	2.50754	3.26202	50	5849.32	survey_20003006
-0.137552	3.07859	0.211483	-0.293391	1.55818	2.17112	55	12238	survey_20003007
0.187304	2.03369	0.329307	-0.21681	2.22435	3.36931	51	4237.67	survey_20003008
0.755391	1.65296	0.0580815	-0.138039	3.18341	4.805	50	4639.02	survey_20003009
0.255631	2.29121	0.246038	-0.175714	2.1304	3.30495	53	6252.06	survey_20003010
0.282291	1.66339	0.36989	-0.173429	2.49148	3.93966	49	2894.02	survey_20003011
1.6241	0.472252	0.21801	0.090952	5.31993	10.4037	56	1803.24	survey_20003012
0.964812	1.00035	0.399112	0.0272005	3.52226	6.81083	54	1993.01	survey_20003013
1.35101	0.492483	0.938066	0.188697	3.74907	10.0285	73	935.218	survey_20003014
-0.235408	1.75127	0.859948	-0.0427646	1.6723	3.42077	51	1730.25	survey_20003015
0.432965	1.79229	0.284313	-0.212403	2.62982	3.95252	52	3804.69	survey_20003016
-0.623102	2.25259	0.475146	-0.20231	1.50215	2.34039	41	3242.3	survey_20003017
-2.09391	1.18146	0.232019	-0.0738378	1.26913	1.82144	14	609.69	survey_2000854
-1.11376	0.590673	-0.498866	0.0200733	2.53697	3.20221	12	933.748	survey_2000855
-0.0580729	-0.754068	-0.208071	-0.0107164	5.03637	6.8074	16	284.067	survey_2000857
-0.284912	0.5672	0.0906	-0.0255262	2.9058	4.45628	24	850.103	survey_2000858
-0.509985	0.0937816	-0.158891	-0.073969	3.38897	4.44184	17	546.669	survey_2000859
-1.22726	0.716951	-0.0285821	0.112066	1.97557	3.16404	15	714.462	survey_2000860
-0.513069	0.304435	0.137445	0.156092	2.6723	4.80275	20	571.214	survey_2000861
-0.168371	0.42877	-0.0311968	-0.0667957	3.31766	4.7094	23	843.852	survey_2000862
-0.346383	0.332899	-0.266149	-0.0135197	3.37175	4.58947	18	847.255	survey_2000863
0.321192	-0.496659	-0.180899	0.0798162	5.10126	7.78529	20	451.808	survey_2000864
0.249645	-0.270119	0.0658224	0.00188404	4.45753	6.91061	24	453.015	survey_2000865
-0.370065	-0.117553	-0.00494728	0.0776428	3.41521	5.40049	18	424.836	survey_2000866
-1.13158	1.63745	0.101259	-0.0419235	1.5882	2.40594	22	1791.02	survey_2000867
0.358246	-0.343737	-0.149728	-0.0179831	5.07822	7.22033	22	519.913	survey_2000868
0.387581	0.485908	0.528202	0.321112	2.89304	7.25493	37	823.093	survey_2000869
-0.589832	1.39445	0.458581	0.0840856	1.76434	3.43515	31	1386.76	survey_2000870
-0.689689	0.894817	0.489555	0.024838	2.00102	3.6362	27	737.333	survey_2000871
-1.66956	1.78723	0.227478	-0.167203	1.27499	1.75751	20	1431.49	survey_2000872
-0.99711	-0.42436	0.327602	0.155086	2.65044	4.79935	15	175.053	survey_2000873
-1.953	1.08211	0.174839	-0.0564997	1.38616	1.9899	14	615.007	survey_2000874
-0.596264	1.4246	0.134235	0.0832337	1.9211	3.36131	26	1843.15	survey_2000875
-1.52112	1.39266	0.418205	-0.0732669	1.37499	2.18095	21	877.632	survey_2000876
-0.87227	0.85581	0.319715	0.113363	1.93276	3.56052	22	752.342	survey_2000877
-1.79494	0.396838	0.000652954	0.109641	1.77106	2.73955	11	372.791	survey_2000878
-0.0709477	-1.21708	-0.214742	0.0199338	5.69147	7.74295	14	172.143	survey_2000879
-0.820968	-0.325906	0.17586	0.225029	2.78693	5.18345	15	242.864	survey_2000880
-0.000460228	-0.236201	-0.152168	0.0529334	4.23555	6.32842	19	499.137	survey_2000881
-0.275408	0.268901	0.0568629	0.157576	3.00008	5.31501	21	657.551	survey_2000882
0.0493305	-1.22959	-0.0746996	-0.00707321	5.7715	8.06899	16	160.401	survey_2000883
0.582686	-1.29485	-0.0814469	-0.0579887	7.22348	9.86273	20	192.731	survey_2000884
-1.6903	1.22759	0.167923	-0.000582667	1.42653	2.19219	16	833.794	survey_2000885
-1.60281	-0.593782	-0.0466388	0.140826	2.53889	3.86111	9	144.799	survey_2000886
-2.62186	1.84082	-0.156064	-0.232662	1.0375	1.13262	11	1271.62	survey_2000887
-1.9033	1.48411	0.161905	-0.130821	1.29332	1.76025	16	972.717	survey_2000888
-2.87459	1.66298	-0.233233	-0.219593	1.02008	1.07666	9	985.968	survey_2000889
-1.74153	0.266347	-0.0297872	-0.00309049	1.97387	2.72086	11	331.9	survey_2000890
-0.933893	0.835151	-0.734952	0.0540213	2.65915	3.26443	12	1614.64	survey_2000891
-1.16503	-0.62206	0.239451	0.0337272	2.84884	4.41216	13	135.769	survey_2000892
-0.515413	0.723503	0.476076	0.129203	2.15713	4.30114	27	687.545	survey_2000893
1.59796	-0.774482	-0.356944	-0.00498887	9.35344	13.1711	30	701.508	survey_2000894
-0.706849	2.30583	0.319853	-0.115746	1.4558	2.32676	36	3795.02	survey_2000895
-1.24213	0.216973	0.288542	0.0262778	2.14166	3.44911	16	314.368	survey_2000896
0.107638	-0.627345	0.0369491	0.0625313	4.64795	7.38142	20	296.301	survey_2000897
-0.669857	1.00115	-0.321803	-0.0242025	2.52842	3.38016	18	1566	survey_2000898
0.455442	0.994819	-0.266612	0.00259619	3.63699	5.3766	30	2593.44	survey_2000899
0.413879	-0.017355	-0.248152	0.0123759	4.78596	6.88137	23	829.918	survey_2000900
1.05882	-0.199924	-0.0723053	0.0183681	5.97534	9.39565	32	812.028	survey_2000901
-0.765814	1.31791	0.404097	-0.018044	1.79372	3.08746	28	1195.94	survey_2000902
0.0125639	1.93587	-0.188637	-0.149148	2.44875	3.28294	34	5327.37	survey_2000903
0.252291	0.214289	-0.18493	0.112145	3.99634	6.43166	23	959.926	survey_2000904
-0.468983	1.05302	0.292736	0.133821	2.09643	4.01371	27	1165.71	survey_2000905
0.505008	0.058737	0.067425	-0.117875	4.62096	6.59849	30	716.144	survey_2000906
-0.182536	0.767932	-0.306793	0.00379519	3.1561	4.41929	21	1530.2	survey_2000907
-0.520821	0.799263	-0.404473	0.0797228	2.78329	3.97903	17	1472.76	survey_2000908
-0.367762	1.12799	-0.187346	0.133149	2.44799	4.03123	22	1938.24	survey_2000916
-0.763935	1.9097	-0.13365	0.000846505	1.75514	2.63623	24	3502.1	survey_2000917
-0.296745	0.715505	-0.43018	0.0987582	3.08329	4.48392	18	1535.85	survey_2000918
-0.957347	0.623815	-0.227825	0.0379376	2.43095	3.44261	15	847.701	survey_2000919
-0.670923	0.459224	-0.298794	0.219203	2.68602	4.41953	15	894.17	survey_2000920
-0.631948	0.875698	-0.126502	-0.073336	2.55594	3.47396	20	1180.76	survey_2000921
-1.35726	1.12811	-0.0580841	-0.0290626	1.78065	2.50775	16	1044.61	survey_2000922
-1.32289	1.03347	-0.0785405	-0.114986	1.92553	2.48562	16	956.094	survey_2000923
-0.744732	0.487368	0.210259	-0.106763	2.52671	3.64352	21	557.085	survey_2000924
-1.49467	1.19158	0.4024	-0.0705154	1.47759	2.32174	20	722.897	survey_2000925
-1.20252	-0.110536	-0.266078	0.0253583	2.8179	3.73486	11	346.335	survey_2000926
-0.567044	0.595127	-0.259788	0.118031	2.74712	4.22069	17	1036.33	survey_2000927
-1.11599	-0.221511	-0.268396	0.0599014	2.96286	4.04959	11	322.894	survey_2000928
-0.656863	-0.362547	-0.424107	0.0161938	3.85197	4.89369	12	387.774	survey_2000929
-0.555657	-1.04769	-0.176563	0.0537367	4.47208	6.23888	12	159.817	survey_2000930
0.074197	-0.709028	-0.243219	-0.0591033	5.35329	6.90325	17	323.933	survey_2000931
-0.776936	0.712336	-0.385451	0.0912949	2.58803	3.70019	15	1167.16	survey_2000932
-1.28125	1.32961	-0.463667	-0.0662861	1.96962	2.37404	14	1844.08	survey_2000933
-0.680997	0.991505	-0.0714541	-0.115878	2.42831	3.23994	21	1242	survey_2000934
0.24583	0.740088	-0.278549	0.0885736	3.5428	5.52445	25	1821.17	survey_2000935
-0.787507	0.994535	0.0383644	0.156188	2.04286	3.6021	20	1148.52	survey_2000936
0.0784128	-0.457498	0.25604	-0.0633001	4.30202	6.58293	24	288.426	survey_2000937
0.535091	-0.798061	0.22414	-0.00355208	5.49446	8.87313	26	257.874	survey_2000938
0.2144	-0.921253	-0.146191	-0.0415853	5.77336	7.80083	18	255.784	survey_2000939
-1.15783	-1.03931	-0.056136	0.0136036	3.55104	4.81872	10	108.454	survey_2000940
-0.795225	-0.784148	0.13061	-0.031055	3.59245	5.12417	14	146.383	survey_2000941
-0.521069	-1.11631	-0.180954	0.0336045	4.65941	6.36664	12	150.676	survey_2000942
0.0765839	-0.77842	-0.29593	0.00291567	5.4256	7.25648	16	317.404	survey_2000943
0.594171	-0.281562	0.170752	0.0684335	4.76188	8.26245	29	494.215	survey_2000944
-2.91332	0.269903	0.0355183	-0.0824692	1.33036	1.6407	7	175.741	survey_2000945
-2.64236	-2.36659	0.428749	-0.0513216	2.7931	3.68066	5	8.29897	survey_2000946
0.454857	0.317503	0.527874	0.0424556	3.45711	6.70215	39	667.775	survey_2000947
-0.508372	0.631652	0.329459	0.0240876	2.41404	4.15337	25	685.009	survey_2000948
1.97241	-0.855668	0.168281	-0.0643516	9.54422	15.3852	47	503.779	survey_2000949
0.888119	-0.078484	-0.347092	0.0647133	5.79355	8.64541	26	1069.11	survey_2000950
-0.376489	0.605268	0.225213	-0.00798749	2.65778	4.31572	25	765.226	survey_2000951
-1.13087	0.888326	-0.157933	0.166522	1.97649	3.22573	15	1011.24	survey_2000952
-1.82797	1.63747	-0.0427778	-0.0391728	1.30205	1.81898	15	1428.62	survey_2000953
-1.27378	0.599132	-0.346213	0.0953941	2.22489	3.13815	12	785.339	survey_2000954
-1.96301	1.8844	-0.301223	-0.0276148	1.24198	1.61492	13	2151.71	survey_2000955
-3.84453	-0.671655	-0.26637	0.0743653	1.31194	1.5506	3	52.1959	survey_2000956
0.0185043	0.977982	-0.588384	-0.067067	3.54965	4.327	21	2610.8	survey_2000957
0.0904199	0.8938	-0.660525	0.0107172	3.70022	4.72974	20	2652.78	survey_2000958
-0.744897	1.57014	-0.349987	-0.0659212	2.13458	2.77385	20	2850.42	survey_2000959
-0.621075	0.967425	0.00880386	-0.0394579	2.36876	3.48678	22	1188.28	survey_2000960
-0.730732	1.53785	-0.184772	-0.0876764	2.0793	2.7957	22	2422.31	survey_2000961
-0.0919606	-0.353916	-0.168464	-0.0499435	4.43835	5.94899	18	416.083	survey_2000962
-0.463138	-0.0652106	-0.572166	0.00138934	3.96388	4.83664	13	660.705	survey_2000963
-0.971802	-0.0560865	-0.44484	0.0847062	3.09559	4.14111	11	479.319	survey_2000964
-0.410986	0.293609	-0.405794	-0.00531113	3.46567	4.51657	16	879.148	survey_2000965
-0.635151	0.801859	-0.0787844	-0.0456427	2.54592	3.5938	20	1053.53	survey_2000966
-0.329102	1.25384	-0.23709	0.0335933	2.51898	3.75302	23	2308.47	survey_2000967
0.405121	0.352284	-0.504232	-0.0247765	4.68129	6.0665	22	1502.17	survey_2000968
-0.121082	0.288341	-0.258483	-0.0751288	3.77071	4.91273	20	883.922	survey_2000969
0.122802	0.823318	-0.369797	-0.0899656	3.64145	4.66834	24	1944.35	survey_2000970
0.752869	0.279361	-0.338152	0.0604054	4.97148	7.46621	27	1468.36	survey_2000971
0.349783	0.173219	-0.411187	0.0981358	4.49642	6.65357	21	1146.41	survey_2000972
0.711318	-0.135254	-0.260983	0.0488855	5.43575	8.13216	25	858.57	survey_2000973
-0.883438	1.32465	0.59991	-0.056256	1.64588	2.90158	30	967.613	survey_2000974
0.214632	0.295875	-0.277059	-0.08621	4.26532	5.56514	23	1062.87	survey_2000975
-0.213674	-0.896094	-0.177112	-0.101421	5.10355	6.3284	15	215.888	survey_2000976
-0.453358	0.292502	-0.144469	0.0339595	3.11592	4.57726	18	706.211	survey_2000977
0.54765	0.841147	-0.259714	-0.114315	4.09727	5.44955	31	2225.94	survey_2000979
-0.529932	1.70278	-0.357354	0.0490337	2.12151	3.10459	22	3770.23	survey_2000980
0.630959	0.815293	-0.171846	-0.0465725	4.0354	5.89621	33	2133.25	survey_2000981
-0.621387	-0.105635	-0.0100393	0.115377	3.08114	4.97162	16	385.273	survey_2000982
0.207887	0.335283	-0.30341	0.0686461	3.9984	5.96311	22	1166.2	survey_2000983
-0.518515	0.569422	-0.530548	0.0704015	3.10464	4.18341	15	1263.76	survey_2000984
-1.03034	0.937738	0.371823	0.0342584	1.81263	3.14536	22	719.242	survey_2000985
-1.91592	1.0124	0.58085	-0.167515	1.32544	1.96423	18	412.135	survey_2000986
-1.05754	0.825224	0.202605	0.0847676	1.91453	3.27049	19	724.436	survey_2000987
0.807828	0.535402	0.0752424	0.0772996	4.13168	7.3169	37	1447.17	survey_2000988
1.34868	-1.01501	-0.194025	-0.0428204	8.90581	12.4994	28	416.839	survey_2000989
0.254137	0.410204	0.765114	0.121144	2.84069	6.35559	41	565.292	survey_2000990
-2.36587	0.697391	-0.0740978	0.0561629	1.38883	1.96172	9	411.003	survey_2000991
-2.70922	1.05156	-0.211932	-0.0219095	1.19243	1.49361	8	561.327	survey_2000992
-2.03518	1.33639	0.00214964	-0.029686	1.30246	1.82076	13	898.587	survey_2000993
-2.19772	1.56237	-0.00628633	-0.105955	1.18881	1.547	13	1052.91	survey_2000994
0.220646	0.478064	-0.200068	-0.0517348	3.90855	5.43905	25	1233.42	survey_2000995
-0.0961665	0.774144	-0.0803226	-0.0341139	3.07916	4.50929	25	1334.41	survey_2000996
0.0833337	0.479418	-0.150569	-0.0128899	3.61865	5.26573	24	1120.15	survey_2000997
0.416904	0.617025	-0.232434	0.0543388	3.89406	5.99922	27	1657.06	survey_2000998
-0.0310935	0.520439	-0.583393	0.0165477	3.86284	4.98464	18	1566.28	survey_2000999
-0.857122	1.52275	0.0383798	0.00240343	1.80921	2.82212	23	1915.47	survey_2001000
-0.679184	-1.37923	0.0545234	0.0183261	4.47236	6.39228	12	86.6864	survey_2001001
-0.918366	-1.51925	0.123431	-0.0391132	4.2972	5.8563	11	61.9525	survey_2001002
0.236766	-0.99063	-0.315577	0.0235736	6.09133	8.2462	16	277.57	survey_2001003
-0.221313	-1.2792	0.0259684	-0.0458487	5.25443	7.21405	15	122.018	survey_2001004
-2.19636	-0.533936	0.345712	0.0421521	1.87882	2.8893	9	83.2844	survey_2001005
-1.23453	-0.982493	0.0302137	0.136774	3.16454	4.9349	10	106.574	survey_2001006
-0.768219	-0.276288	0.185377	0.124736	2.89675	4.95582	16	255.728	survey_2001007
-0.921881	-0.921375	0.224034	0.123175	3.28604	5.49669	13	113.649	survey_2001008
-1.33482	0.307379	0.321066	-0.225696	2.20017	2.84328	17	306.77	survey_2001009
-1.53695	-0.182777	0.0560459	0.0944237	2.27185	3.49484	11	214.113	survey_2001010
-0.242879	-1.49627	0.14355	-0.0399185	5.35773	7.61295	15	86.9354	survey_2001011
-2.33844	0.90314	0.38965	-0.13407	1.23624	1.72744	13	348.244	survey_2001012
-0.758179	0.430599	-0.294969	0.0384348	2.81097	3.90531	15	797.382	survey_2001013
0.619193	-1.43958	-0.444649	-0.0587072	8.50108	10.25	16	222.764	survey_2001014
0.117617	-0.211107	-0.219153	-0.0780554	4.69325	6.13062	20	557.393	survey_2001015
-0.618331	-0.811819	-0.0913897	0.0531568	3.98217	5.74629	13	187.595	survey_2001016
-0.341895	0.532427	0.102494	0.0405709	2.79775	4.55509	23	799.478	survey_2001017
-0.434316	-1.41175	-0.155227	-0.0617473	5.38816	6.75706	12	109.33	survey_2001018
-2.42424	-0.866807	0.212974	0.0184644	2.01021	2.82387	7	57.195	survey_2001019
-0.122677	-0.779992	0.359258	0.0311951	4.13081	6.96358	21	172.828	survey_2001020
0.0688552	0.522333	-0.310845	-0.00375251	3.7151	5.17572	22	1324.67	survey_2001021
0.22067	0.242555	-0.0886591	-0.0404964	4.03632	5.83166	25	875.565	survey_2001022
-0.619523	-1.05901	0.115301	-0.0384935	4.1691	5.86536	14	119.334	survey_2001023
-0.969451	1.56554	0.384989	-0.018272	1.56342	2.67201	27	1440.91	survey_2001024
0.639682	1.10241	-0.808283	-0.0510669	4.49713	5.36909	25	4830.57	survey_2001025
-1.22662	2.16612	0.233977	-0.203799	1.34455	1.86622	27	2654.9	survey_2001026
-1.65453	2.09149	0.147873	-0.208584	1.2186	1.59629	21	2122.58	survey_2001027
-0.981597	1.92755	-0.360677	-0.143131	1.8289	2.21197	20	3724.86	survey_2001028
-0.956557	1.56639	-0.344808	-0.228251	2.10885	2.34143	19	2464.92	survey_2001029
0.0145216	1.04147	-0.272786	0.000272563	3.0896	4.45424	25	2210.42	survey_2001030
-2.37059	-0.396899	0.383485	-0.0415338	1.73435	2.49346	9	84.7698	survey_2001031
-0.574984	0.121704	0.188933	-0.0303499	2.91706	4.45189	20	419.24	survey_2001032
-1.17113	-0.300518	0.412057	0.16739	2.33643	4.3816	15	172.737	survey_2001033
-0.874557	0.64414	-0.0218621	0.167438	2.22788	3.81923	17	788.64	survey_2001034
-1.36903	0.934613	-0.0166709	0.112654	1.75791	2.83201	15	838.06	survey_2001035
-0.210635	0.100226	-0.0910837	-0.0455531	3.63679	5.08169	20	607.663	survey_2001036
0.126636	0.376225	0.14031	-0.00946028	3.4699	5.56438	28	813.776	survey_2001037
-2.344	0.417915	-0.213252	-0.0320108	1.63678	2.01728	8	335.179	survey_2001038
-2.83732	-0.0197774	0.141606	-0.00262269	1.39854	1.90632	7	124.295	survey_2001039
-2.03843	-0.600662	-0.23683	-0.0504351	2.48919	2.91928	7	129.646	survey_2001040
-0.255058	1.12336	-0.507132	-0.0157176	2.96321	3.85581	20	2539.49	survey_2001041
-1.80507	2.42245	-0.41563	-0.0382226	1.16253	1.48518	15	4569.08	survey_2001042
-0.773896	0.075704	0.240122	-0.106276	2.79841	4.00421	19	342.075	survey_2001043
-1.11798	2.04775	-0.371112	-0.0728851	1.64516	2.10932	19	4066.28	survey_2001044
-1.03185	-0.212283	0.274103	0.191544	2.46539	4.56495	15	228.068	survey_2001045
-1.61113	1.58041	-0.176886	-0.0188711	1.47332	2.02397	15	1664.88	survey_2001046
-0.302453	1.5638	-0.418632	-0.0144775	2.49331	3.39552	23	3747.58	survey_2001047
0.13738	-0.174743	-0.436111	-0.0692254	4.96814	6.10559	18	695.75	survey_2001048
0.533313	-0.514273	0.094957	-0.00839611	5.25717	8.19205	26	388.533	survey_2001049
0.799497	-0.71688	-0.124441	-0.0879559	6.72595	9.1186	25	414.291	survey_2001050
2.03284	-0.989022	0.117698	-0.0315321	10.1615	16.5616	45	469.85	survey_2001051
1.21493	-0.29227	-0.404728	-0.0132941	7.23488	9.94839	28	1021.83	survey_2001052
0.796531	0.15731	0.407277	0.106137	4.12494	8.23644	40	737.731	survey_2001053
1.23339	-0.244278	0.158156	-0.00173173	6.05186	10.1542	39	699.914	survey_2001055
0.00460327	0.559213	0.553152	0.114414	2.66263	5.48298	34	694.805	survey_2001056
0.489903	-0.0345306	0.227935	0.132309	4.0997	7.71828	30	596.191	survey_2001057
-0.774773	1.88116	-0.264765	-0.178019	1.96115	2.39255	23	3606.04	survey_2001059
0.422888	0.50888	0.112252	0.044424	3.65171	6.2212	32	1123.92	survey_2001060
0.142662	0.383051	-0.242288	-0.0432554	3.94924	5.41906	23	1108.26	survey_2001061
-0.487453	-0.643297	-0.0910214	0.160177	3.80693	6.13955	14	245.778	survey_2001062
0.493409	-1.51644	-0.302151	-0.0354565	7.91317	10.1169	16	173.048	survey_2001063
-2.11154	1.37563	-0.231446	0.0273783	1.31506	1.7887	11	1098.73	survey_2001064
-2.6033	1.71535	-0.246366	-0.143002	1.07572	1.23193	10	1223.61	survey_2001065
-0.724886	0.601911	-0.429832	-0.0353215	2.89302	3.62556	15	1070.07	survey_2001066
-1.74448	-0.673316	-0.135582	0.0845993	2.59558	3.60363	8	131.291	survey_2001067
-1.76229	1.08452	0.0601851	0.0250176	1.48398	2.23162	14	753.266	survey_2001068
0.103809	-0.518616	-0.120096	0.0183097	4.78854	6.96458	19	373.37	survey_2001069
-0.526526	-0.71045	-0.236663	-0.0125924	4.2692	5.57971	13	242.345	survey_2001070
-0.752031	-1.40972	0.14511	0.0656327	4.20855	6.43848	12	76.1034	survey_2001071
-0.213481	-1.66749	-0.212729	-0.0655447	6.38601	7.83992	12	96.2456	survey_2001072
-0.30096	-1.30999	-0.26553	0.0309065	5.46224	7.26672	12	144.993	survey_2001073
-0.943527	-1.10791	-0.182241	0.0357896	4.01589	5.37897	10	123.918	survey_2001074
-1.20933	-0.416826	0.0854923	0.146514	2.64885	4.34732	12	192.137	survey_2001075
-1.44633	-0.560314	0.16872	0.122995	2.50654	4.06465	11	136.369	survey_2001076
-0.386955	-0.667636	0.0248852	0.0277946	4.03248	6.01397	16	223.228	survey_2001077
-0.438005	-0.435644	-0.122988	0.105735	3.75373	5.7627	15	320.335	survey_2001078
-0.204454	-0.459213	-0.473645	-0.0259234	4.77619	5.85794	14	448.389	survey_2001079
0.515064	-1.03481	-0.0412521	-0.0159389	6.35779	9.20391	21	242.209	survey_2001080
-0.373149	0.920066	-0.341138	-0.0576878	2.92172	3.81025	20	1670.1	survey_2001081
-1.64181	1.42865	0.0435734	0.00972217	1.4129	2.12605	16	1175.36	survey_2001082
-0.982084	0.98959	0.0658591	0.076192	1.95575	3.20218	19	999.834	survey_2001083
-1.02119	1.26063	-0.202446	0.131194	1.88898	3.00299	17	1647.69	survey_2001084
-1.16765	1.09712	-0.226112	0.161306	1.87628	2.99927	15	1315.22	survey_2001085
-0.503298	0.204249	-0.243214	0.112926	3.14136	4.77084	16	687.525	survey_2001086
0.0589809	0.682703	-0.544137	0.00216224	3.77546	4.92579	20	1889.34	survey_2001087
-0.299313	-1.02336	-0.293479	-0.0639196	5.24939	6.4205	13	198.953	survey_2001088
-0.871158	-0.688254	-0.279261	-0.0149343	3.81714	4.82638	11	216.898	survey_2001089
-0.199811	-0.0371571	-0.285446	0.0559061	3.87456	5.54229	17	625.507	survey_2001090
-0.399125	0.768883	-0.924542	0.177709	3.29139	4.35624	13	2321.89	survey_2001091
0.0639181	0.526806	-0.150137	0.00306752	3.52294	5.20699	24	1172.09	survey_2001092
0.0425805	-0.419604	-0.0309256	0.221215	4.1081	7.40923	19	392.749	survey_2001093
-1.90944	0.824259	0.273457	-0.0195698	1.45409	2.21225	14	441.942	survey_2001094
-1.00362	0.650991	0.209272	0.0136074	2.10492	3.36315	19	602.533	survey_2001095
-0.218841	-0.0658324	-0.297337	-0.0372559	4.03501	5.26992	17	594.575	survey_2001096
-0.673242	0.0767347	-0.315862	0.0586221	3.20775	4.46415	14	576.231	survey_2001097
-0.338388	-0.777039	0.100112	-0.0784469	4.31124	5.97163	17	186.984	survey_2001098
-2.40518	0.634924	0.668871	-0.19744	1.23294	1.7578	14	199.232	survey_2001099
-1.11554	0.946649	0.000105878	-0.139924	2.09268	2.72975	18	899.761	survey_2001100
-2.65281	0.683178	-0.0910463	-0.0267679	1.30997	1.67997	8	350.394	survey_2001101
-2.51903	1.73866	-0.311209	-0.116631	1.11005	1.28139	10	1383.84	survey_2001102
-0.382635	0.615741	0.0339039	0.27671	2.51263	4.96601	21	951.732	survey_2001103
-0.111183	0.197181	-0.130899	-0.059787	3.72104	5.11142	21	729.588	survey_2001104
-0.142561	-1.21338	-0.199526	-0.0711485	5.7149	7.16591	14	161.819	survey_2001105
0.102185	-1.2033	-0.220863	0.0458447	5.96944	8.3777	15	192.114	survey_2001106
0.520826	-0.304984	-0.433403	0.055153	5.61745	7.85304	20	745.097	survey_2001107
-2.08995	-0.447809	-0.458156	0.147282	2.31625	3.03445	6	185.287	survey_2001108
-0.854586	0.129928	-0.515085	-0.0347703	3.25936	3.8728	12	641.136	survey_2001109
0.246691	-0.40316	0.0185303	0.110288	4.50772	7.55322	22	415.207	survey_2001110
0.396845	0.471867	-0.557382	-0.0375384	4.59995	5.81514	22	1773.09	survey_2001111
-0.213494	0.0303257	-0.17517	-0.106619	3.89081	4.98693	19	592.969	survey_2001112
-1.59165	2.05005	-0.294395	-0.0315924	1.34381	1.79062	16	3072.25	survey_2001113
-1.79226	1.29663	-0.307838	-0.0194235	1.56444	2.01502	12	1238.44	survey_2001114
-1.28708	1.34945	-0.090806	0.00236198	1.70544	2.47588	17	1422.13	survey_2001115
0.130955	0.271641	-0.0613984	0.0625169	3.70195	5.9076	24	865.181	survey_2001116
-0.735856	0.325388	-0.771551	0.153903	3.22039	4.23481	11	1070.34	survey_2001117
-2.1626	2.32577	-0.508356	-0.0721203	1.10072	1.29312	12	3687.35	survey_2001118
-1.28843	2.08901	0.0611813	-0.12939	1.37772	1.92098	23	2754.42	survey_2001119
-0.924756	1.02866	0.0885737	0.0597938	1.97097	3.21767	20	1050.49	survey_2001120
-2.04587	1.58877	0.36892	-0.289559	1.1924	1.49872	18	836.48	survey_2001121
-2.0239	1.72556	0.224937	-0.201486	1.16483	1.52295	17	1119.87	survey_2001122
0.320683	0.854021	-0.130513	0.0691745	3.38972	5.49914	29	1896.89	survey_2001123
-1.55471	1.41302	-0.115289	0.0507786	1.50945	2.24631	15	1377.65	survey_2001124
-0.158376	0.874639	-0.303734	-0.0272941	3.11768	4.27137	22	1724.56	survey_2001125
-1.50151	1.82569	-0.322323	0.100546	1.42051	2.10635	15	2639.49	survey_2001126
-0.999858	1.90016	-0.183904	-0.19173	1.77105	2.16774	22	3086.83	survey_2001127
-0.522194	-0.981096	-0.112039	0.000183899	4.44126	6.05419	13	164.236	survey_2001128
0.356145	-1.39088	-0.346418	0.0152023	7.22951	9.51973	15	194.261	survey_2001129
0.665249	0.619734	0.0336191	0.0428667	3.9353	6.6352	35	1518.56	survey_2001130
-0.331004	1.55451	0.00367278	-0.203395	2.34665	3.08653	30	2523.92	survey_2001131
0.295885	0.153912	-0.200635	-0.0885289	4.47551	5.96685	24	891.254	survey_2001132
-0.224316	0.846393	0.174942	0.0841845	2.55752	4.52126	27	1137.72	survey_2001133
1.31615	-0.195204	0.0723399	1.61883e-05	6.29133	10.3423	39	822.866	survey_2001134
-0.999695	1.09222	0.399653	-0.0464991	1.78985	2.93479	24	831.6	survey_2001135
0.0600865	1.08504	0.459269	0.086123	2.4159	4.81451	38	1357.63	survey_2001136
-0.995417	0.972851	0.167463	0.0567023	1.91253	3.17676	20	896.845	survey_2001137
0.0490702	0.67056	0.656479	0.0883835	2.56292	5.36876	38	735.433	survey_2001138
0.0758023	0.208506	0.234497	0.0936784	3.35072	6.03238	27	627.028	survey_2001139
-0.752039	0.831155	0.447497	0.0685503	1.98739	3.6851	25	695.872	survey_2001140
-1.71722	-0.0302262	0.641445	-0.00354793	1.78144	3.03026	15	143.298	survey_2001141
-0.572536	-0.660245	0.204077	0.117633	3.46006	5.88651	16	181.932	survey_2001142
0.3805	0.360761	-0.0992965	-0.12509	4.26631	5.76103	28	1067.25	survey_2001143
0.482816	-0.200448	-0.0940942	0.126147	4.73442	7.91457	24	637.431	survey_2001144
0.0677337	-0.374433	-0.129419	0.0838714	4.4341	6.85201	19	438.604	survey_2001145
-0.46374	0.567358	-0.142977	0.083156	2.80947	4.36404	19	957.614	survey_2001146
-0.263719	-0.0253262	-0.0401987	0.0594663	3.50802	5.4429	19	506.918	survey_2001147
-1.32534	0.528303	0.450202	0.0891683	1.76767	3.20599	18	378.582	survey_2001148
-2.89929	0.390968	0.209956	-0.0806478	1.22431	1.61095	8	176.186	survey_2001149
-2.08096	-1.17581	-0.199602	-0.00327636	2.82305	3.41157	6	66.4059	survey_2001150
-2.39082	0.957775	0.269253	-0.117372	1.23024	1.67661	12	397.484	survey_2001151
-1.07267	0.840424	-0.00855839	0.0456935	2.04822	3.14879	17	856.117	survey_2001152
-0.131291	-1.09322	-0.110132	-0.0033324	5.25691	7.26085	15	175.432	survey_2001153
-0.841893	-1.47349	0.217568	0.00391279	4.16529	6.12507	12	63.3527	survey_2001154
-1.9515	1.00457	0.419588	-0.123629	1.35375	1.97567	16	460.028	survey_2001155
-1.03335	-1.42081	0.0451383	0.0730364	3.9358	5.77811	10	71.0067	survey_2001156
-0.999615	-0.584275	-0.0327042	0.073784	3.18412	4.72312	12	191.557	survey_2001157
-0.263304	-1.2992	-0.00894828	0.0646914	5.0483	7.55552	14	123.013	survey_2001158
0.144287	-1.5749	-0.257878	-0.0688948	7.13392	8.79566	14	131.304	survey_2001159
-0.354344	-0.46351	0.0494276	0.106799	3.70038	6.03829	17	282.725	survey_2001160
0.36502	-1.11607	-0.17047	-0.0307652	6.46019	8.74482	18	227.276	survey_2001161
-0.830744	0.809343	-0.00865389	0.213479	2.10903	3.82073	18	964.427	survey_2001162
-0.663323	-0.252763	0.0252646	-0.0347368	3.32147	4.69077	16	302.958	survey_2001163
-0.126971	0.375273	-0.3042	0.115155	3.46008	5.2984	19	1045.37	survey_2001164
-1.14144	-1.99506	0.130773	-0.0902705	4.65651	5.88838	9	32.4872	survey_2001165
-0.047953	0.134762	-0.0794725	0.110051	3.57815	5.84067	21	699.301	survey_2001166
0.0433161	0.506024	-0.172938	-0.110194	3.69812	4.88357	24	1127.86	survey_2001167
-1.00036	2.1429	-0.0321527	-0.116353	1.53203	2.13224	25	3628.31	survey_2001168
-1.18536	2.82916	-0.154555	-0.176937	1.24582	1.60442	26	7632.1	survey_2001169
-0.563487	1.52156	-0.531654	0.00295845	2.36989	3.11154	19	3455.54	survey_2001170
-1.02406	1.77606	-0.692648	0.0498382	1.93275	2.47752	15	4177.64	survey_2001171
1.55459	-0.23036	0.00775068	-0.0656957	7.21154	11.0506	42	923.136	survey_2001172
1.4885	0.22901	-0.29429	0.0141663	6.53237	9.89254	38	1904.07	survey_2001173
0.118024	1.06892	0.177568	-0.140545	2.93202	4.34103	35	1633.12	survey_2001174
0.366041	0.903849	0.0447162	-0.0532008	3.37411	5.20989	34	1739.57	survey_2001175
-0.176722	-0.139475	-0.00529277	-0.0370581	3.83742	5.51521	20	445.169	survey_2001176
1.25598	-0.116276	-0.0546624	0.131448	5.94824	10.5713	35	989.22	survey_2001177
0.778555	-1.03978	0.213306	-0.000415234	6.42955	10.4059	27	225.014	survey_2001178
0.97162	-1.07475	-0.306958	-0.0446766	8.23446	10.8751	22	354.858	survey_2001179
0.465399	0.578053	0.353023	0.0375112	3.39029	6.24481	38	1022.83	survey_2001180
-0.872378	-0.552767	0.0252547	0.138718	3.16176	5.11186	13	204.327	survey_2001181
-0.162403	0.807931	-0.105084	-0.00540205	2.96934	4.41832	24	1375.12	survey_2001182
0.704074	-0.0541929	-0.327931	-0.0353607	5.57472	7.57675	25	968.168	survey_2001183
0.737293	-0.347298	-0.0650355	-0.146141	5.93051	7.86658	28	567.641	survey_2001184
1.10449	-0.940708	0.0522408	0.0209293	7.26968	11.6157	29	335.142	survey_2001185
-1.08413	1.35842	-0.0849383	0.155576	1.71873	2.90606	18	1629.59	survey_2001186
-1.70997	1.39174	-0.120014	0.024058	1.45638	2.0932	14	1245.45	survey_2001187
-0.928803	0.272468	-0.067433	0.0930997	2.54294	3.94249	15	522.059	survey_2001188
-1.46587	-0.517753	-0.17478	0.17077	2.67286	4.04528	9	187.21	survey_2001189
0.58315	-1.07124	-0.364032	-0.0393946	7.30225	9.32198	18	308.562	survey_2001190
-0.991408	-0.04384	-0.0629854	-0.0566479	2.88665	3.84831	14	346.085	survey_2001191
-1.08028	-1.1205	-0.102832	-0.0407977	3.8661	4.91988	10	105.716	survey_2001192
-1.76208	0.26007	-0.378547	-0.0214599	2.19198	2.64507	9	427.584	survey_2001193
0.347547	-0.0821924	-0.0499215	0.108661	4.33589	7.22215	24	653.521	survey_2001194
-1.08799	0.325268	0.256626	0.0926694	2.15377	3.69162	17	396.671	survey_2001195
-1.16458	0.630253	0.23214	-0.0210066	2.01612	3.11619	18	530.982	survey_2001196
-0.036527	-0.742098	-0.464712	0.000839062	5.43091	6.82732	14	356.694	survey_2001197
-0.132477	-1.20175	0.0912343	0.080265	4.95295	7.85474	16	135.262	survey_2001198
-0.693537	0.494672	-0.37837	0.0287326	2.90166	3.91048	15	940.53	survey_2001199
-0.723754	-0.808026	0.116332	0.040518	3.62446	5.50749	14	151.583	survey_2001200
-1.28989	0.488471	0.124457	0.114163	1.97485	3.29185	15	478.831	survey_2001201
-1.68839	0.576338	0.24623	0.0564539	1.65361	2.67618	14	389.642	survey_2001202
-0.787832	0.314868	-0.112461	0.0181132	2.7486	3.95658	16	597.459	survey_2001203
-2.26433	0.0118582	0.166018	0.0764484	1.62689	2.47797	9	169.725	survey_2001204
-1.41406	1.35669	-0.090138	0.0350198	1.6086	2.39132	16	1355.78	survey_2001205
-1.54924	0.888202	-0.75878	0.142152	2.06247	2.64259	9	1315.09	survey_2001206
-0.502249	0.516177	-0.585352	-0.0852206	3.41836	3.92033	15	1214.63	survey_2001207
-1.68093	1.89069	-1.1149	0.131438	1.63665	1.90929	9	4871.03	survey_2001208
-0.811469	1.48341	-0.843707	0.0625018	2.35918	2.90842	14	3799.44	survey_2001209
-1.02577	1.35694	0.0156462	0.0532045	1.77017	2.82669	20	1514.11	survey_2001210
-1.44978	2.56552	-0.0455702	-0.167949	1.18602	1.55806	23	4624.23	survey_2001211
-1.08592	1.20377	-0.527786	0.00595425	2.1683	2.74684	14	1887.31	survey_2001212
-0.972621	1.33046	-0.795174	0.031596	2.32819	2.79475	13	2841.69	survey_2001213
-2.12932	0.368592	0.634057	-0.0587483	1.40619	2.25704	14	180.217	survey_2001214
0.193591	1.7521	0.30862	0.165006	2.10953	4.44565	43	3438.52	survey_2001215
0.795788	1.16892	-0.0875139	0.0185446	3.66311	5.97387	40	3228.54	survey_2001216
0.285509	0.0117267	0.132948	0.0288314	4.03077	6.63449	27	598.519	survey_2001217
1.22734	0.04875	-0.377055	0.00847892	6.46488	9.28296	31	1467.12	survey_2001218
-1.48399	1.47911	0.282537	-0.0267458	1.38866	2.20938	20	1103.41	survey_2001219
0.597631	1.44837	-0.399647	0.0308194	3.43952	5.12251	33	5097.16	survey_2001220
0.91209	-1.57586	0.154556	-0.14062	8.45809	11.6443	25	135.931	survey_2001221
-0.215342	0.832858	0.0903816	0.211613	2.51681	4.85949	25	1235.67	survey_2001222
-1.2833	1.04193	0.236576	-0.0171888	1.70961	2.68323	19	783.851	survey_2001223
1.49977	0.207378	-0.0621633	-0.0603423	6.33784	9.67838	44	1534.07	survey_2001224
0.84225	0.191277	-0.0756375	0.164787	4.6807	8.43939	31	1158.29	survey_2001225
1.94106	0.0790034	-0.571841	0.0291461	8.61441	12.2799	38	2514.44	survey_2001226
0.518355	0.661916	-0.494881	0.166855	4.12196	6.49848	24	2300.91	survey_2001227
-0.316482	0.378061	0.443099	0.0476297	2.66356	4.85962	27	523.966	survey_2001229
0.554744	-0.262947	-0.00308514	0.0677483	4.91955	8.04505	26	567.098	survey_2001230
-0.154081	-0.364999	0.336528	0.165922	3.46008	6.64489	22	280.521	survey_2001231
0.0653179	0.190397	-0.0328052	-0.0765695	3.87372	5.4608	24	728.233	survey_2001232
-0.308072	0.266011	-0.59239	-0.0132438	3.837	4.68794	15	1036.87	survey_2001233
-1.07152	0.897314	0.104234	0.132523	1.88604	3.26482	18	849.494	survey_2001234
0.383965	0.383851	-0.0610055	0.148825	3.78247	6.64685	27	1126.4	survey_2001235
-3.20197	-0.699378	0.438918	-0.0438776	1.40135	1.93765	6	38.84	survey_2001236
-1.25457	0.666279	0.299144	0.0103603	1.87362	3.03674	18	504.766	survey_2001237
-0.492893	0.657186	0.0961289	0.0697467	2.5367	4.22064	22	860.711	survey_2001238
-0.544144	-1.49343	0.222064	-0.112106	4.8445	6.51287	14	69.7211	survey_2001239
0.87844	-0.0237823	-0.200017	-0.00914244	5.59409	8.20601	29	990.991	survey_2001240
0.0681948	0.606785	-0.129795	-0.0281708	3.46602	5.02979	25	1253.36	survey_2001241
-0.452891	-0.147852	0.139248	0.00519409	3.29801	5.09156	19	347.149	survey_2001242
0.518085	-0.161183	-0.124228	-0.0103379	5.0325	7.38037	25	673.723	survey_2001243
0.623414	-0.311877	-0.312807	-0.0700824	5.89989	7.69524	23	688.959	survey_2001244
0.46716	0.614594	-0.285846	0.0180776	4.08364	5.99547	27	1752.99	survey_2001245
-0.0519917	0.921394	0.209166	-0.022691	2.73638	4.49148	31	1278.85	survey_2001246
-0.685658	-1.47963	0.104336	0.016718	4.53182	6.54627	12	74.4321	survey_2001247
-0.0919347	-0.224449	-0.121189	-0.0288315	4.17963	5.831	19	463.917	survey_2001248
-0.342815	0.388523	-0.0991571	0.000726496	3.14412	4.59207	20	793.391	survey_2001250
-0.412051	-0.380462	0.0148938	0.00864845	3.7112	5.47691	17	303.017	survey_2001251
-1.56452	2.04392	-0.953754	0.0405141	1.60702	1.84208	11	5270.22	survey_2001252
-1.19067	2.61046	-0.837251	0.0216204	1.50563	1.83857	16	10681	survey_2001253
-1.57012	0.843485	0.277316	0.067294	1.57116	2.6385	16	540.702	survey_2001254
-1.40514	2.28246	-0.184366	-0.124976	1.34198	1.73557	20	3902.54	survey_2001255
0.346651	0.729072	-0.702114	0.000291435	4.31245	5.42169	21	2588.43	survey_2001256
-1.28301	0.798345	-0.36657	-0.0944198	2.26047	2.68395	13	949.421	survey_2001257
-0.0778278	0.452335	0.435671	0.244051	2.633	5.82018	29	669.063	survey_2001258
0.411125	-0.105703	-0.151718	-0.0393171	4.86351	6.86122	24	690.102	survey_2001259
-0.224474	0.440049	0.14623	0.08025	2.91129	4.99773	24	745.583	survey_2001260
1.00743	-0.823985	-0.343203	0.0151098	7.65212	10.6716	23	494.88	survey_2001261
0.157382	1.14555	-0.476367	-0.106308	3.48029	4.3069	25	3047.87	survey_2001262
0.36169	0.697842	0.120169	0.0226676	3.40187	5.72185	33	1326.84	survey_2001263
-0.0944112	1.3453	0.401419	0.0572251	2.18184	4.16523	37	1740.78	survey_2001264
-0.307674	0.978988	0.154831	0.0257617	2.45777	4.09651	27	1267.37	survey_2001265
0.878922	-0.311373	-0.218612	-0.0568987	6.23442	8.60261	27	727.17	survey_2001266
-0.320913	0.825426	0.221517	-0.00510111	2.53918	4.17759	27	1003.76	survey_2001267
0.185111	0.0438306	0.14647	-0.0885805	4.01574	5.94221	27	569.903	survey_2001268
0.310658	0.219754	0.432388	0.154315	3.3383	6.86577	33	617.111	survey_2001269
-0.0550738	0.54983	0.00535841	0.00359323	3.2069	4.96559	25	1003.83	survey_2001270
-0.432945	1.44592	0.324126	-0.0241595	1.98847	3.39001	32	1720.99	survey_2001271
-0.300522	0.262027	0.0191675	0.0158884	3.17929	4.88125	21	644.733	survey_2001272
1.49908	0.408193	-0.233311	0.257881	5.5711	10.8329	39	2334.86	survey_2001273
-0.801419	0.48599	0.0377452	0.0321344	2.47519	3.81553	18	637.816	survey_2001274
0.0260837	-1.40824	-0.152137	-0.149634	6.51593	7.73301	15	134.577	survey_2001275
-0.475601	-0.527768	-0.00360749	-0.0522339	3.90115	5.36375	16	250.527	survey_2001276
0.475786	-0.934142	0.13501	0.0503215	5.63703	9.20577	23	234.16	survey_2001277
1.85033	-0.842577	-0.153074	-0.0208095	9.86052	14.7899	37	625.438	survey_2001278
1.71304	-0.592955	-0.320645	-0.0435479	9.26108	12.9121	34	872.454	survey_2001279
-0.263326	0.254525	0.497717	0.141579	2.67177	5.395	27	458.961	survey_2001280
1.62696	-0.816021	-0.36913	-0.0248198	9.67041	13.3177	30	683.626	survey_2001281
1.89242	-0.116904	-0.276951	0.00316868	8.3059	12.6124	42	1563.6	survey_2001282
0.921899	0.341356	0.1486	0.0298609	4.53303	7.86132	39	1156.72	survey_2001283
-0.677012	0.707087	-0.623268	0.000136797	2.97917	3.64218	14	1441.19	survey_2001284
-1.19588	0.739671	-0.511671	-0.00148407	2.38859	2.94891	12	1061.68	survey_2001285
-0.292204	1.00139	-0.437554	-0.0498439	3.00925	3.85751	20	2051.75	survey_2001286
0.359661	-0.190487	0.421858	0.18408	3.80009	7.89193	30	409.486	survey_2001287
-0.175256	0.717827	-0.110525	0.0417182	2.98694	4.61145	23	1255.9	survey_2001288
0.828356	0.242088	-0.321505	0.197689	4.87422	8.36167	27	1485.52	survey_2001289
-1.2265	-0.0354735	0.0181446	0.0255481	2.5131	3.66527	13	297.225	survey_2001290
-0.493442	-1.85268	0.270067	0.0231854	5.13366	7.83894	13	47.7962	survey_2001291
-1.26949	-0.649317	-0.109504	0.0991213	2.99631	4.36176	10	167	survey_2001292
-0.626633	-0.178727	-0.125445	0.0287709	3.35965	4.80706	15	381.497	survey_2001293
-0.593684	1.53351	-0.428907	-0.0141353	2.28185	3.04799	20	3170.87	survey_2001294
-0.48484	2.32495	0.0593412	-0.0612094	1.65356	2.58029	34	5360.21	survey_2001295
-0.326125	1.51477	-0.453583	-0.00476396	2.52577	3.41962	22	3616.25	survey_2001296
-0.462454	2.04552	-0.355959	0.00178264	1.99754	2.84997	25	5606.15	survey_2001297
-1.22587	1.45378	0.0115719	-0.00278265	1.64196	2.47214	19	1513.74	survey_2001298
0.182792	1.36971	-0.679409	0.0526814	3.28664	4.4426	23	4780.81	survey_2001299
-1.54345	1.1601	-0.10195	0.124184	1.5816	2.50356	14	1055.66	survey_2001300
-0.144551	-0.473996	-0.0817823	-0.0700917	4.43479	5.96016	18	330.835	survey_2001301
0.465528	0.398563	-0.117637	0.0272816	4.124	6.39771	28	1214.19	survey_2001302
0.584796	-1.38526	0.356471	0.110532	6.12003	11.2176	24	128.317	survey_2001303
0.974901	0.328486	0.265264	0.0749132	4.40154	8.28359	42	1078	survey_2001304
-0.350589	0.916305	0.3947	0.000475883	2.31993	4.07037	30	954.774	survey_2001305
0.126903	0.41975	0.16975	-0.04129	3.43741	5.41642	29	828.516	survey_2001306
-1.21382	1.63129	0.503169	-0.116994	1.4128	2.27168	27	1226.87	survey_2001307
-1.81937	1.38006	0.441569	-0.15499	1.27537	1.86235	19	722.345	survey_2001308
-0.646352	-0.375608	-0.231422	0.137005	3.50245	5.29358	13	338.678	survey_2001309
-0.16811	-1.22635	0.295572	-0.0269747	4.83086	7.41096	18	107.771	survey_2001310
-1.87782	0.838362	0.520874	-0.183217	1.44743	2.06276	17	362.678	survey_2001311
-0.35212	0.227585	0.549972	0.0735291	2.63873	5.06605	27	403.806	survey_2001312
1.2495	-0.939369	0.0458715	-0.00861831	7.73982	12.1041	31	359.83	survey_2001313
0.0732884	-0.504117	0.29646	-0.0273084	4.24397	6.78622	24	266.856	survey_2001314
0.504516	-0.732373	-0.0557945	0.056399	5.66313	8.81677	22	344.407	survey_2001315
-1.57473	1.69939	-0.236049	0.0351568	1.43639	2.04637	15	2044.89	survey_2001316
-1.36264	1.40243	0.449232	-0.0836668	1.4405	2.30629	23	933.276	survey_2001317
-1.5059	1.81025	0.125664	-0.0830254	1.33766	1.94336	20	1752.94	survey_2001318
-0.24498	0.253351	-0.523201	-0.0207465	3.86731	4.8143	16	997.235	survey_2001319
-1.28777	2.159	-0.292672	-0.0803619	1.47131	1.91441	19	3968.22	survey_2001320
-0.436116	0.878359	-0.0258547	0.122136	2.46355	4.17898	22	1253.95	survey_2001321
-0.649787	0.936005	-0.124575	0.178704	2.26768	3.88643	19	1315.76	survey_2001322
0.489843	-0.682112	-0.267043	-0.0117707	6.06369	8.28513	20	420.479	survey_2001323
0.199342	0.909432	-0.609413	-0.0550296	3.86158	4.7576	22	2696.6	survey_2001324
0.209245	-0.0881378	-0.0560233	0.0146783	4.29853	6.5106	23	597.997	survey_2001325
1.38622	-1.13695	-0.364764	-0.0277902	9.78015	13.1153	25	426.235	survey_2001326
2.19717	-0.974147	-0.395922	0.0175977	12.2338	17.7644	36	782.651	survey_2001327
-0.625493	0.496335	0.172787	0.032478	2.51909	4.10011	21	632.183	survey_2001328
-0.0557611	1.11725	0.0782036	-0.128852	2.79123	4.01383	31	1714.35	survey_2001329
0.958435	0.325984	0.227826	0.0557251	4.4608	8.14059	41	1093.9	survey_2001330
0.53279	0.14201	0.103074	0.247851	3.92359	7.94966	29	834.393	survey_2001331
1.94086	0.264426	-0.427149	0.0453059	7.76704	11.8733	43	2757.59	survey_2001332
0.275094	-1.52191	0.12061	0.0570579	6.26455	9.90266	18	113.086	survey_2001333
0.946992	-1.80296	-0.168054	-0.13654	10.053	12.3987	20	139.104	survey_2001334
0.0454576	-0.65661	-0.0265409	-0.0152645	4.81506	6.94521	19	287.927	survey_2001335
-0.0372214	0.522489	0.674629	0.162233	2.51362	5.60729	35	600.394	survey_2001336
1.1075	-0.692146	-0.536793	0.0705182	7.901	10.9872	22	706.946	survey_2001337
1.37652	0.121238	-0.151416	0.142914	5.92401	10.4685	37	1471.21	survey_2001338
0.488057	-1.44191	0.153435	-0.0409549	6.7674	10.0315	21	130.755	survey_2001339
1.65852	-1.53559	0.225724	0.0155752	9.98112	16.8852	35	199.753	survey_2001340
0.19351	-0.408234	0.32653	0.192902	3.92231	7.82068	25	321.336	survey_2001341
0.5293	0.29701	0.491343	0.0707938	3.56884	7.03606	39	700.984	survey_2001342
1.32508	-1.32231	-0.332251	-0.0883178	10.2481	13.0067	24	325.16	survey_2001343
1.41262	0.194901	0.23747	0.193233	5.13354	10.849	47	1208.24	survey_2001344
1.57438	-0.940514	0.314536	0.14112	7.55937	15.0561	40	351.789	survey_2001345
-0.576202	-0.627037	-0.0427251	0.128849	3.66555	5.8144	14	229.159	survey_2001346
-1.4565	1.14024	0.329202	-0.0113625	1.51891	2.45861	19	746.657	survey_2001347
-0.534704	-0.220405	-0.169318	0.0492621	3.52912	5.0865	15	396.288	survey_2001348
-0.4336	-1.52437	0.0727005	0.0180669	5.0535	7.31473	13	82.1969	survey_2001349
-1.36206	1.58962	0.213111	-0.0550705	1.44641	2.21551	21	1387.33	survey_2001350
-0.790187	1.42621	0.390823	0.0214494	1.70405	3.03669	28	1355.42	survey_2001351
0.296763	-0.0289311	-0.416914	-0.0216676	4.91088	6.43262	20	877.453	survey_2001352
-0.0238317	0.182482	-0.213538	0.0954111	3.72207	5.75398	20	825.772	survey_2001353
-0.250726	0.651431	0.236279	-0.0273107	2.74918	4.43917	27	844.966	survey_2001354
1.00256	-0.320213	-0.308469	-0.051587	6.68518	9.05325	27	821.837	survey_2001355
-0.042803	0.0947388	-0.143184	0.132688	3.6645	5.97138	20	708.829	survey_2001356
1.05227	-0.722974	-0.287845	-0.0166628	7.51078	10.4292	25	537.279	survey_2001357
0.983095	-0.411272	-0.031376	0.0231918	6.10939	9.65935	30	602.053	survey_2001358
1.64577	-1.1232	-0.0773267	-0.0331313	9.80475	14.5877	33	391.396	survey_2001359
0.641781	0.120777	-0.155034	0.11898	4.64519	7.72271	27	1025.18	survey_2001360
0.918183	-0.515087	-0.0984273	0.239291	5.79048	10.8228	26	574.149	survey_2001361
1.08185	-1.46368	-0.00104726	-0.0767986	8.86886	12.4582	25	191.18	survey_2001362
-0.0937286	-0.401818	0.370917	0.130571	3.58276	6.74938	23	268.126	survey_2001364
-0.266824	0.634629	0.304991	0.0867954	2.57871	4.71906	27	798.601	survey_2001365
1.35723	-0.991272	-0.255829	0.00599813	8.86843	12.7686	27	455.576	survey_2001366
0.0184198	0.542841	0.36546	0.20841	2.74256	5.78386	30	812.035	survey_2001367
1.22274	-0.988744	0.0740523	0.0942469	7.42243	12.8245	30	336.26	survey_2001368
1.14252	-0.895788	0.228113	0.136706	6.60537	12.4761	32	319.951	survey_2001369
-2.00598	1.17632	0.286078	-0.0822906	1.29354	1.88352	15	605.466	survey_2001370
0.414851	-0.530976	0.105898	-0.0516264	5.13841	7.67311	25	353.788	survey_2001371
0.779408	0.00156521	-0.250645	0.0189569	5.38946	7.94399	27	1016.1	survey_2001372
1.46094	-0.737926	0.0308497	-0.0731925	8.07541	12.0757	36	496.413	survey_2001373
-0.533271	0.113044	0.563038	0.14755	2.48363	5.05206	24	327.818	survey_2001374
0.0471964	0.0489859	0.561537	0.196257	3.03692	6.63441	30	410.358	survey_2001375
1.41165	-0.906377	-0.198338	0.0297957	8.58733	12.9571	29	493.108	survey_2001376
-0.516295	-0.255464	-0.176139	0.0295743	3.62253	5.11442	15	385.311	survey_2001377
0.131733	-1.02741	-0.34973	-0.015792	6.08869	7.80892	15	258.071	survey_2001378
-0.272762	-0.847593	-0.36355	0.00691363	5.00022	6.42857	13	261.917	survey_2001379
0.0176475	-0.246469	0.117088	0.0901741	3.89273	6.57914	22	406.135	survey_2001380
0.785483	-0.947102	-0.479087	-0.0357903	7.79962	9.76749	19	427.327	survey_2001381
-0.521397	-0.341115	0.279231	0.00334063	3.27366	5.22442	19	243.384	survey_2001382
0.0461331	-1.01542	-0.16887	-0.0063161	5.56405	7.6102	16	217.986	survey_2001383
-0.214481	0.0066234	-0.646963	0.0441153	4.25382	5.34861	14	863.396	survey_2001384
-0.597948	-0.138615	0.0734659	0.0639663	3.11996	4.93736	17	348.278	survey_2001385
-0.136313	-0.740709	-0.12334	0.0596204	4.63739	6.84841	16	263.412	survey_2001386
0.00692926	-0.105853	-0.233552	0.0139145	4.24814	5.99683	19	610.829	survey_2001387
-0.367222	-0.210941	-0.539635	0.0979398	4.08423	5.49574	13	587.188	survey_2001388
-0.839536	-0.134102	-0.0800773	0.0845185	2.97665	4.50685	14	352.47	survey_2001389
0.162189	-1.00054	-0.257319	0.0136851	5.87422	7.99967	16	252.396	survey_2001390
-0.242636	-0.668966	-0.311491	0.0621189	4.62298	6.41424	14	313.761	survey_2001391
-1.3758	-0.00752688	0.525045	0.0988926	1.98224	3.6292	16	194.256	survey_2001392
-1.54042	0.0799096	0.360715	0.0675863	1.93888	3.25167	14	222.969	survey_2001393
-0.361829	0.0633812	-0.26509	0.170048	3.38658	5.38816	16	650.157	survey_2001394
-0.701449	0.366269	0.16083	0.148771	2.44883	4.37381	19	546.502	survey_2001395
-2.39455	0.823551	-0.308988	0.0822156	1.40639	1.8894	8	562.58	survey_2001396
-2.06852	1.11447	-0.146922	0.0266971	1.40618	1.94932	11	789.028	survey_2001397
1.93723	0.135026	0.407885	0.321446	5.67215	14.6089	62	1313.3	survey_2001398
1.71066	0.577767	0.162312	0.0826559	5.41867	10.4159	58	2201.7	survey_2001399
0.162738	2.06621	0.3557	-0.0817319	2.05979	3.5598	50	4371	survey_2001400
0.578075	1.0847	0.426953	0.151245	2.84566	6.11555	46	1816.88	survey_2001401
-0.479789	-0.629146	-0.57372	0.0709743	4.53444	5.75528	11	359.361	survey_2001402
-0.334957	-0.25812	-0.282203	0.108759	3.86498	5.71629	15	463.815	survey_2001404
-0.861169	-0.818565	0.0641694	-0.032077	3.61919	5.02163	13	143.797	survey_2001405
-0.721336	1.21589	0.15515	0.0190463	1.99225	3.26169	24	1339.69	survey_2001406
-0.708535	-0.0550911	-0.0221538	-0.0184393	3.10955	4.41267	16	383.106	survey_2001407
-0.0959274	0.761473	-0.387968	0.16984	3.13429	4.99203	20	1748.91	survey_2001408
0.459235	-0.10568	-0.470776	0.0668694	5.22041	7.32116	20	928.133	survey_2001409
-2.45667	2.5389	-0.723971	-0.12113	1.01413	1.05412	10	4728.62	survey_2001410
-1.54831	2.61161	-0.23133	-0.146655	1.18521	1.48836	20	5387.16	survey_2001411
0.0448232	-0.658358	-0.209034	0.0214263	5.01354	7.04001	17	334.129	survey_2001412
-0.293768	-1.01231	0.18351	-0.0513113	4.53118	6.56581	17	139.17	survey_2001413
-0.594029	0.879278	0.207888	0.196571	2.11626	4.11609	23	982.252	survey_2001414
0.174451	0.336474	-0.0649575	0.0306504	3.73542	5.8117	25	945.021	survey_2001415
-1.61	1.36868	0.213238	-0.0933994	1.43771	2.08105	18	957.653	survey_2001416
-0.915075	-0.114313	-0.23771	-0.0905382	3.22726	3.94237	13	378.839	survey_2001417
0.0685046	-1.04261	-0.0660362	-0.00812375	5.4867	7.75097	17	197.245	survey_2001418
-0.506728	-1.01314	-0.287057	-0.079672	4.89204	5.84998	12	180.314	survey_2001419
-0.663064	-0.421342	0.194873	0.184779	3.05593	5.53745	16	230.878	survey_2001420
0.121148	-1.77024	-0.0246992	-0.0617341	6.97791	9.26763	15	87.4373	survey_2001421
-0.512227	-0.264442	-0.289466	0.0517895	3.72973	5.17561	14	419.849	survey_2001422
-0.263395	-1.10211	0.385192	0.141639	4.11814	7.58851	18	113.759	survey_2001423
-0.182637	-1.37258	0.0549401	-0.00649883	5.3467	7.66843	15	110.651	survey_2001424
-1.9407	0.340911	-0.203783	0.148808	1.79216	2.65952	9	386.658	survey_2001425
-0.358308	-0.432643	0.227843	0.0830995	3.50496	5.9425	19	252.436	survey_2001426
-2.27102	0.560918	-0.301647	0.0457084	1.60413	2.08091	8	442.432	survey_2001427
-0.303768	-1.47568	-0.0970938	-0.091853	5.71011	7.13162	13	103.154	survey_2001428
-0.935522	-0.544986	-0.406282	0.122874	3.52763	4.86161	10	279.553	survey_2001429
-1.22622	1.29194	0.0689923	-0.0406838	1.71731	2.52901	19	1202.55	survey_2001430
-1.76983	1.38268	0.0262142	-0.0419411	1.40448	1.98776	15	1053.08	survey_2001431
0.0430228	-0.244919	-0.234418	-0.0701014	4.62679	6.0257	19	525.081	survey_2001432
-0.504732	-0.863416	-0.342159	-0.0462162	4.70145	5.72668	12	223.551	survey_2001433
0.120715	0.28479	-0.179769	-0.0409962	3.95724	5.52643	23	938.002	survey_2001434
0.217175	0.619292	-0.455471	0.0305155	3.91507	5.42768	22	1786.64	survey_2001435
-0.898494	-1.26336	-0.164127	-0.00475799	4.31251	5.57819	10	104.475	survey_2001436
0.0182133	-0.648926	-0.299229	0.0262964	5.07849	6.94611	16	358.074	survey_2001437
-1.08563	0.462069	-0.19158	0.00729878	2.44125	3.35804	14	644.329	survey_2001438
-1.25622	1.0606	0.212612	-0.0041756	1.71992	2.71596	19	828.309	survey_2001439
-0.0655649	-1.37794	-0.188894	-0.0805881	6.16265	7.66792	14	138.909	survey_2001440
-0.179045	0.780182	-0.103893	-0.0624975	3.04038	4.28782	24	1306.36	survey_2001441
-0.495062	-0.492485	-0.331901	0.052981	4.06127	5.51762	13	341.221	survey_2001442
-0.260219	0.593737	-0.465192	-0.046262	3.45412	4.3377	18	1364.87	survey_2001443
-1.09182	0.203374	0.28293	0.0178235	2.27568	3.65642	17	334.185	survey_2001444
0.0985444	0.440019	0.0556703	-0.0385667	3.49617	5.31534	27	914.304	survey_2001445
0.363072	-0.292674	0.0712195	-0.139321	4.91402	6.74356	26	451.668	survey_2001446
1.62516	-0.749743	0.0504043	0.0323693	8.19315	13.6857	38	534.467	survey_2001447
-0.56955	0.860988	0.600452	0.025061	2.03844	3.86164	30	690.621	survey_2001448
-0.519116	1.27215	0.594638	0.013763	1.84875	3.52651	34	1112.05	survey_2001449
-0.405357	1.46501	0.345697	-0.0323781	1.98971	3.39827	33	1748.19	survey_2001450
0.208086	1.10055	0.261037	-0.0926953	2.8711	4.59137	38	1670.98	survey_2001451
0.50242	-0.0776277	0.422468	0.0392207	4.07782	7.51165	34	481.686	survey_2001452
-0.973577	1.24071	0.222285	-0.0782555	1.84384	2.79053	23	1131.39	survey_2001453
-0.00504471	1.11475	0.0441168	0.0190882	2.71534	4.4296	30	1856.46	survey_2001454
-1.88779	1.44243	0.0857696	-0.0539131	1.30774	1.86017	15	1010.24	survey_2001455
-0.627327	0.460039	-0.188953	0.0306645	2.83371	4.08049	17	806.302	survey_2001456
-0.45175	0.334033	0.282809	0.239628	2.51142	5.13219	22	551.831	survey_2001457
-0.921854	-0.292923	-0.099255	0.0323017	3.1098	4.41412	13	285.811	survey_2001458
-1.95087	1.17418	0.14201	-0.031806	1.3506	1.96911	14	702.24	survey_2001459
-0.160326	-0.911457	0.0648213	0.0208452	4.64205	6.98405	17	184.82	survey_2001460
-0.60289	2.03486	0.116339	0.075584	1.61463	2.85713	30	3625.34	survey_2001461
-1.95181	0.966877	0.101796	-0.0363968	1.45482	2.06701	13	576.979	survey_2001462
-0.977956	0.96763	0.274612	0.129246	1.8165	3.34174	21	839.347	survey_2001463
-2.12315	0.628901	0.713397	-0.146521	1.31793	2.02619	16	221.661	survey_2001464
-0.803077	-0.0765521	0.286263	0.0145254	2.73068	4.39536	18	282.377	survey_2001465
0.180962	1.1118	-0.0748723	-0.0619262	3.09479	4.55185	31	2187.64	survey_2001466
0.200608	0.385094	-0.274864	-0.0117857	4.01748	5.6298	23	1179.94	survey_2001467
-0.880383	1.3735	-0.645852	-0.00603015	2.30318	2.82466	15	2749.18	survey_2001468
0.28062	0.93746	-0.541283	-0.0831601	3.90142	4.81704	24	2726.19	survey_2001469
-0.315453	0.808302	0.178864	0.210509	2.38679	4.71099	25	1068.39	survey_2001470
-1.01316	1.40188	0.0615179	0.0263266	1.74854	2.7729	21	1534.9	survey_2001471
-0.970891	2.2304	0.0793161	-0.0317455	1.41353	2.21571	27	3776.75	survey_2001472
-0.25188	1.39736	0.143063	0.10131	2.16033	3.91886	30	2109.81	survey_2001473
-0.322721	0.874653	0.177216	0.0988021	2.43654	4.35121	26	1119.81	survey_2001474
-1.37753	1.38113	0.192247	-0.148601	1.5946	2.2072	20	1092.84	survey_2001475
-0.153277	0.465871	0.322806	0.15649	2.73069	5.35148	27	702.251	survey_2001476
0.88706	-0.107286	-0.262785	0.0712462	5.68293	8.76086	27	970.381	survey_2001477
-0.320626	1.2379	0.146657	0.105132	2.20559	3.97986	28	1710.31	survey_2001478
0.184538	1.01387	-0.146885	0.0998686	3.06478	5.08233	28	2155.03	survey_2001479
0.244141	1.05279	0.0266117	0.0953372	2.94317	5.17069	32	2018.15	survey_2001480
0.736439	0.358053	-0.258367	0.148342	4.56346	7.64095	28	1518.62	survey_2001481
-1.04421	1.9292	0.132704	-0.0365104	1.48512	2.32185	25	2511.36	survey_2001482
-0.0230624	0.830801	0.304311	0.0235648	2.71201	4.78091	32	1100.66	survey_2001483
0.298754	1.4679	0.229006	-0.132173	2.72423	4.23997	43	2654.46	survey_2001484
-0.225053	2.77926	0.110903	-0.068192	1.5623	2.54325	44	9588.2	survey_2001485
0.160235	1.5338	-0.718378	0.0944688	3.09415	4.31262	23	5884.58	survey_2001486
-0.151619	1.31554	-0.10893	-0.103954	2.66701	3.69955	28	2366.2	survey_2001487
0.582133	0.855398	-0.352033	-0.114953	4.2442	5.48545	30	2471.92	survey_2001488
0.426316	0.820691	-0.876534	0.0389763	4.47706	5.54786	20	3439.12	survey_2001489
0.647361	0.716167	0.0858411	-0.110844	3.9671	5.93281	38	1554.88	survey_2001490
0.917813	-0.00977227	-0.0583456	0.129564	5.13919	8.98714	31	944.665	survey_2001491
1.1919	-0.173748	0.254118	0.116287	5.43221	10.4832	40	704.172	survey_2001492
-0.108268	1.47819	-0.166769	0.16544	2.37117	4.16151	27	3195.91	survey_2001493
1.04175	0.662481	-0.185984	0.0260583	4.75186	7.49616	37	2264.34	survey_2001494
0.932002	0.256109	-0.126401	0.0151648	5.08772	7.92815	33	1310.4	survey_2001495
0.703713	0.151821	-0.0614189	0.0413284	4.71007	7.55776	30	999.293	survey_2001496
-0.572909	0.464424	0.380433	0.199185	2.28663	4.64623	23	550.893	survey_2001497
0.319614	0.492424	-0.00748454	-0.028376	3.7709	5.74449	29	1135.8	survey_2001498
-1.03033	1.89212	0.388756	-0.0741644	1.41867	2.33014	29	1969.96	survey_2001499
-1.31391	1.24234	0.356739	0.000841041	1.52862	2.55394	21	878.072	survey_2001500
0.448117	0.54291	0.114042	0.264544	3.35421	7.00679	31	1234.68	survey_2001501
0.106941	0.837744	-0.0985168	0.037607	3.17174	4.99378	27	1626.43	survey_2001502
-0.148447	0.61148	0.384271	0.16364	2.56633	5.19747	29	787.643	survey_2001503
-0.210292	0.823798	0.420233	0.0801713	2.40974	4.60121	31	920.896	survey_2001504
-0.785576	1.35918	0.223297	-0.122826	1.9316	2.84885	26	1397.43	survey_2001505
-0.271135	1.07689	0.594983	0.137652	2.0353	4.36871	35	1040.07	survey_2001506
-0.560284	0.997394	0.31689	-0.0353005	2.18552	3.59014	27	993.745	survey_2001507
-0.28922	0.342602	-0.568296	-0.112511	3.89233	4.39657	16	1093.66	survey_2001508
-0.0561883	1.23235	-0.44163	0.0286876	2.96429	4.16485	23	3022.16	survey_2001509
-1.76518	1.7767	-0.381415	0.0307409	1.37482	1.84698	13	2271.03	survey_2001510
-1.49865	1.82599	-0.0627671	-0.0519797	1.39483	1.96097	18	2088.76	survey_2001511
-1.38954	1.8267	0.0312102	-0.0748866	1.42058	2.02895	20	2038.02	survey_2001512
-0.191622	1.23736	0.517789	0.0382319	2.11952	4.09388	37	1341.08	survey_2001513
-1.12083	1.29891	0.286194	0.0520094	1.60936	2.78638	22	1096.53	survey_2001514
-0.837332	1.31265	0.294632	-0.0992747	1.86678	2.86688	26	1230.43	survey_2001515
-1.57146	2.40467	0.09236	-0.23725	1.17513	1.49749	23	3232.44	survey_2001516
1.01251	0.105775	-0.0968838	0.0716027	5.3059	8.77331	33	1143.19	survey_2001517
0.428798	-0.0485855	-0.18059	-0.0141164	4.80693	6.89529	24	761.928	survey_2001518
-1.73464	2.67762	-0.00620216	-0.289251	1.07628	1.26939	22	4300.08	survey_2001519
-1.44617	1.80951	-0.157786	0.0438154	1.41572	2.10927	17	2313.57	survey_2001520
0.363882	1.5481	-0.521094	-0.0311199	3.26952	4.38577	29	5507.79	survey_2001521
-0.605598	1.39757	-0.442273	0.00412697	2.35834	3.16964	19	2756.26	survey_2001522
-0.855146	1.30254	-0.686648	0.159259	2.25585	3.16858	14	2752.6	survey_2001523
-0.543314	1.83388	-0.465024	0.107013	2.05207	3.0695	21	4761.82	survey_2001524
-0.121973	1.62145	-0.231327	-0.0119673	2.46592	3.6223	28	3764.31	survey_2001525
0.163563	0.217576	-0.041501	0.111287	3.71257	6.23161	24	824.083	survey_2001526
0.144837	0.821092	-0.11922	-0.112643	3.43879	4.69522	28	1602.6	survey_2001527
0.163561	0.612954	-0.136363	-0.0280422	3.5822	5.21469	26	1328.83	survey_2001528
-0.0739622	0.260668	-0.156606	-0.180545	3.90148	4.78152	22	792.415	survey_2001529
-0.114796	0.850466	-0.356754	-0.0979429	3.32541	4.2032	22	1762.52	survey_2001530
-1.22062	-0.299987	-0.70555	0.0995276	3.27872	3.98812	8	400.298	survey_2001531
-0.422665	0.62888	-0.215249	0.0538521	2.89065	4.28851	19	1099.31	survey_2001532
0.162081	0.650392	-0.307914	-0.0568108	3.76606	5.05393	24	1573.51	survey_2001533
-1.17396	1.11738	0.240745	0.0565047	1.68657	2.8596	20	908.824	survey_2001534
0.202416	0.473446	-0.0765999	0.0348969	3.62921	5.68598	26	1124	survey_2001535
-0.588732	1.27652	0.273235	-0.0460546	2.02754	3.2828	28	1373.12	survey_2001536
-0.450944	1.1734	0.151452	0.121873	2.13251	3.877	26	1495.22	survey_2001537
0.568583	0.485183	0.0741054	-0.0595873	4.06732	6.26484	34	1185.67	survey_2001538
-0.920422	1.37846	-0.181257	0.0219645	1.95637	2.86345	19	1892.62	survey_2001539
-0.814652	1.38517	-0.250618	0.0593307	2.03804	3.03392	19	2136.58	survey_2001540
0.324846	0.70608	-0.389448	-0.0637563	4.02491	5.28079	25	1927.54	survey_2001541
1.00587	-0.521121	0.0376298	0.11002	6.03051	10.5234	30	520.731	survey_2001542
-0.373498	-0.403831	-0.0291839	-0.0493242	3.92144	5.41583	17	307.847	survey_2001543
-0.614033	1.43299	0.275893	0.0803869	1.82849	3.34162	28	1648.86	survey_2001544
0.745645	0.395612	-0.134856	0.0666245	4.5021	7.30245	31	1418.05	survey_2001545
-1.56106	0.465708	0.0583687	0.0421198	1.89725	2.85471	13	424.552	survey_2001546
-0.578424	0.347731	0.272969	-0.000196261	2.62901	4.27784	22	504.791	survey_2001547
-1.53055	0.742989	-0.256075	-0.00875617	1.97679	2.59266	12	739.194	survey_2001548
-0.675075	0.562445	0.402118	0.167808	2.15635	4.28276	23	569.794	survey_2001549
0.00296592	0.261714	0.183849	0.222352	3.11044	6.18225	25	685.561	survey_2001550
0.827609	-0.507713	0.0537672	0.12717	5.58537	9.86692	28	480.003	survey_2001551
0.113231	0.574698	0.415209	0.00526781	2.98687	5.35393	34	811.767	survey_2001552
0.743716	0.158303	0.142155	0.0723789	4.43566	7.84839	34	880.22	survey_2001553
-0.623682	-0.310791	-0.227736	-0.0560261	3.72105	4.74024	14	352.078	survey_2001554
-0.392594	-0.10008	0.181269	0.0488172	3.22571	5.28077	20	367.78	survey_2001555
-1.23976	-0.112534	0.262888	0.182142	2.24372	4.07624	14	231.388	survey_2001556
0.134668	0.692509	0.0032709	0.0197151	3.26503	5.2072	28	1293.59	survey_2001557
0.0842407	-0.216268	-0.294496	-0.105465	4.8007	5.95463	19	575.263	survey_2001558
-2.4805	0.446312	-0.328707	0.0400151	1.55928	1.96384	7	359.542	survey_2001559
-1.56679	1.97379	0.159442	-0.146381	1.2658	1.76123	21	1955.49	survey_2001560
-1.40259	1.58666	0.0523038	-0.0884861	1.5161	2.13153	19	1527.68	survey_2001561
0.727395	0.441773	-0.0566555	0.00281695	4.41777	6.94372	33	1371.77	survey_2001562
-1.19521	1.86978	-0.139702	-0.0756508	1.57811	2.15416	20	2685.99	survey_2001563
-0.510105	1.19289	0.171554	-0.077099	2.22633	3.39095	27	1401.37	survey_2001564
0.161704	1.35367	-0.102307	-0.0379804	2.86031	4.29836	32	2899.17	survey_2001565
-0.333177	0.576575	-0.118246	-0.0319476	3.03883	4.31561	21	987.143	survey_2001566
-0.513759	0.569216	0.130831	0.0195965	2.60712	4.1724	22	745.216	survey_2001567
-0.767578	1.11166	0.364239	-0.0221846	1.93046	3.23985	26	983.168	survey_2001568
-0.487089	0.862904	-0.415515	-0.0575914	2.92021	3.68605	18	1573.4	survey_2001569
0.0433471	0.604007	0.240355	0.0251672	3.02126	5.19304	30	933.268	survey_2001570
0.330728	0.841638	-0.0602937	-0.041532	3.48653	5.23319	31	1739.03	survey_2001571
0.245584	0.693542	-0.153084	0.00925412	3.56584	5.38091	27	1542.42	survey_2001572
1.24094	0.829528	-0.300126	-0.0288922	5.11695	7.52097	40	3239.35	survey_2001573
-0.436193	0.696646	-0.22331	-0.13367	3.03456	3.79226	20	1138.17	survey_2001574
0.282921	-0.71367	0.472743	0.209595	4.21191	8.88002	26	215.027	survey_2001575
0.748291	0.0354923	-0.00895743	0.122217	4.7269	8.28799	30	877.655	survey_2001576
-0.555683	0.49991	0.0583004	0.100293	2.59909	4.34964	20	728.69	survey_2001577
0.862509	-0.410978	-0.0606775	0.0249963	5.90695	9.20721	28	581.272	survey_2001578
0.105395	0.0539596	-0.190186	0.0441115	4.09253	6.09363	21	742.35	survey_2001579
-1.99922	1.1201	0.314767	-0.0623534	1.29726	1.93816	15	560.847	survey_2001580
-0.749101	0.998766	-0.00995573	0.117334	2.12827	3.57257	20	1211.32	survey_2001581
-0.744531	0.0792583	0.205649	0.0977939	2.64126	4.50799	18	373.481	survey_2001582
-0.466729	1.49881	-0.0690635	0.0863516	2.08476	3.45413	25	2499.83	survey_2001583
0.0206205	0.799419	-0.00963584	0.0479767	3.02102	4.91487	27	1397.5	survey_2001584
0.87043	-0.0169776	-0.678379	0.0231509	6.33556	8.17344	22	1458.03	survey_2001585
-0.0787068	0.0655511	-0.0220113	-0.0806106	3.81764	5.31445	22	586.699	survey_2001586
-1.06208	-0.222553	0.0242833	0.14123	2.68535	4.36516	13	267.595	survey_2001587
-1.49756	0.0601368	0.076403	0.106122	2.1217	3.36045	12	280.833	survey_2001588
0.482163	0.48652	-0.156769	-0.0884525	4.27141	5.91243	29	1356.61	survey_2001590
-1.99307	0.534767	-0.555824	-0.0715218	2.00486	2.17811	8	586.765	survey_2001591
-0.398562	0.367597	0.104286	-0.0468153	2.97509	4.4331	22	636.807	survey_2001592
-0.726645	0.0507527	0.319566	0.140027	2.55024	4.69558	19	336.878	survey_2001593
0.632077	0.300667	0.259582	0.0550556	3.97919	7.2036	36	884.893	survey_2001594
0.222276	0.268289	0.0431669	-0.0246366	3.83184	5.87294	27	815.265	survey_2001595
-0.183172	0.68087	0.205009	-0.0992123	2.89312	4.35066	28	910.537	survey_2001596
-0.531979	-0.684681	0.301377	0.138958	3.40638	6.1084	17	168.124	survey_2001597
-0.191363	0.764026	-0.193457	0.05383	2.98929	4.54508	22	1402.41	survey_2001598
1.3302	-0.66387	-0.263173	-0.0132913	8.05452	11.5013	29	644.252	survey_2001599
-0.696153	1.22491	0.4111	0.0267001	1.85286	3.32926	28	1121.96	survey_2001600
0.0396366	0.694843	-0.0123314	0.124054	3.0496	5.29584	26	1280.95	survey_2001601
-0.385168	-0.31807	-0.283847	-0.0505276	4.10798	5.22557	15	410.562	survey_2001602
-1.4358	1.12496	0.475326	-0.0680337	1.50355	2.42642	21	653.521	survey_2001603
-0.455721	0.756186	-0.107575	-0.0396312	2.76231	3.91267	21	1120.36	survey_2001604
1.10329	-0.804961	-0.0488164	-0.0742359	7.45696	10.6239	29	412.384	survey_2001605
-0.893745	1.3311	0.176298	-0.123556	1.90309	2.7433	24	1333.66	survey_2001606
-1.58852	2.17544	0.217512	-0.218262	1.1958	1.59955	23	2270.26	survey_2001607
-0.0489813	1.20779	0.0747538	0.109755	2.49196	4.46677	30	2001.27	survey_2001608
-1.05721	2.10512	0.162224	-0.127873	1.4405	2.10582	27	2899.64	survey_2001609
-0.737612	0.526009	-0.273653	-0.0442146	2.82199	3.67973	16	864.12	survey_2001610
-0.615895	0.834548	0.00119464	0.00668641	2.4305	3.70319	21	1046.39	survey_2001611
-0.116408	0.369838	-0.555861	0.00593371	3.90473	4.98331	17	1244.28	survey_2001612
-0.88939	0.198102	-0.396851	-0.0851511	3.10658	3.6692	13	612.404	survey_2001613
-0.46205	0.867603	-0.320394	-0.0111268	2.81015	3.82416	19	1500.11	survey_2001614
-0.193448	0.352921	0.0963878	0.106381	3.03381	5.23672	23	719.572	survey_2001615
-1.22772	-0.0384483	-0.0931571	0.0957762	2.53035	3.79192	12	327.909	survey_2001616
-0.642587	-0.755151	-0.0761563	0.104904	3.79137	5.76996	13	197.004	survey_2001617
0.255456	-1.26514	-0.466498	-0.0264442	7.08265	8.62899	14	231.185	survey_2001618
0.142216	-0.611584	-0.0770475	0.0906681	4.79124	7.53687	19	337.283	survey_2001619
0.11844	-1.0719	-0.190899	0.0139085	5.7937	8.02513	16	216.912	survey_2001620
-0.324975	-0.384649	0.123377	-0.0503331	3.79174	5.51988	19	285.48	survey_2001621
0.663343	0.157938	0.143851	0.0549118	4.34123	7.53272	33	841.829	survey_2001622
-0.0620476	-0.559913	-0.00731012	-0.06356	4.56651	6.33251	19	296.128	survey_2001623
0.305172	-1.29201	-0.141665	-0.0188372	6.57844	8.99632	17	178.475	survey_2001624
-0.902793	1.34642	0.147693	-0.0117819	1.82594	2.88743	23	1413.45	survey_2001625
1.26701	-0.558206	-0.0715753	0.0191952	7.13071	11.183	32	607.288	survey_2001626
-0.921187	-0.0276471	0.216286	0.182436	2.47611	4.52001	16	307.678	survey_2001627
2.07525	-0.666916	-0.209125	0.116786	9.76696	16.6103	40	909.594	survey_2001628
-0.444207	-0.476823	0.162484	-0.0465748	3.69085	5.40781	18	236.338	survey_2001629
0.0809417	-0.495836	0.0496502	-0.021951	4.55693	6.75491	21	328.503	survey_2001631
0.171615	-0.385594	0.00592598	-0.0377077	4.63827	6.7416	22	399.575	survey_2001632
1.02716	-1.14923	-0.251988	-0.0805334	8.55661	11.1359	23	319.488	survey_2001633
0.394758	-0.796276	0.344837	0.0255693	4.99346	8.55548	26	220.78	survey_2001634
-0.70734	-0.749767	-0.0769236	-0.00939868	3.86593	5.2834	13	187.595	survey_2001635
1.32523	-1.15041	0.115026	-0.0660248	8.46441	12.7938	32	277.425	survey_2001636
0.0667844	-0.681679	0.303928	-0.0312797	4.45857	7.06818	23	217.61	survey_2001637
0.112806	-0.231872	0.312975	0.0361375	3.85792	6.65765	26	366.465	survey_2001638
0.040041	-0.481272	0.0821853	-0.00473461	4.40232	6.69019	21	320.068	survey_2001639
0.561212	-1.18747	-0.00716024	-0.013959	6.68402	9.76665	21	204.186	survey_2001640
-0.466022	1.13125	-0.263573	-0.0259474	2.56777	3.54927	21	1904.32	survey_2001641
1.27053	-1.43178	0.133568	-0.00712106	8.77688	13.8861	29	198.13	survey_2001642
-1.76225	1.42332	0.103131	-0.0759665	1.37771	1.94282	16	1032.85	survey_2001643
-1.21482	2.29588	0.12678	-0.137122	1.30792	1.87299	26	3394.51	survey_2001644
0.0301957	0.565707	0.167267	0.0792572	3.04529	5.35605	28	952.511	survey_2001645
-1.61849	1.17066	0.111111	-0.0634284	1.54853	2.20864	16	837.422	survey_2001646
-0.101668	-0.209649	0.27447	0.0939304	3.52249	6.26254	23	352.777	survey_2001647
-0.172476	-0.136259	0.123809	0.0718818	3.54666	5.87632	21	413.768	survey_2001648
-0.698566	-0.677077	0.19346	0.116412	3.34134	5.61781	15	169.324	survey_2001649
0.500604	-0.945562	0.234705	0.138431	5.35767	9.80616	24	220.448	survey_2001650
-0.68985	-0.760732	0.289167	-0.00358778	3.49395	5.41882	16	140.385	survey_2001651
0.227969	0.296118	0.417712	0.179634	3.15577	6.60183	32	655.237	survey_2001652
1.12813	-1.01675	-0.116296	0.0471748	7.80039	12.0532	26	358.111	survey_2001653
-0.0364141	-0.628188	0.0408055	0.023634	4.4841	6.83059	19	272.876	survey_2001654
-0.197263	-0.225554	0.0509825	-0.0339408	3.83913	5.6116	20	384.04	survey_2001655
-0.405157	0.0280859	0.36431	0.00360523	2.98035	4.99582	23	360.769	survey_2001656
-0.467211	-0.0338216	0.184873	-0.00849658	3.14712	4.88981	20	375.68	survey_2001657
-1.33149	1.18403	0.0904062	-0.0697232	1.71748	2.45651	18	992.234	survey_2001658
-1.15216	0.921175	0.190226	-0.015018	1.87749	2.91341	19	759.801	survey_2001659
0.0252971	-0.130994	-0.0365376	0.0620186	3.99005	6.27959	21	518.799	survey_2001660
0.967297	-0.50091	-0.216747	-0.0927161	6.88503	9.17298	27	611.629	survey_2001661
-0.651734	0.582907	0.219821	0.187081	2.26384	4.31771	21	682.863	survey_2001662
-0.989338	0.866672	0.133643	0.0914209	1.97126	3.32894	19	828.46	survey_2001663
1.63383	-1.73819	-0.268637	-0.15444	12.9643	15.8086	26	225.096	survey_2001664
-1.00326	-0.493795	0.0532607	0.0282316	3.0712	4.5115	13	195.448	survey_2001665
0.635708	-0.400416	-0.529639	-0.0625789	6.46573	7.8822	20	747.187	survey_2001666
-0.687164	0.393412	-0.0743358	-0.120916	2.89772	3.75249	18	644.681	survey_2001667
0.318714	-0.354876	0.182955	-0.024055	4.56555	7.18613	26	387.424	survey_2001668
-0.863632	1.55435	0.20217	0.0577119	1.66867	2.89209	25	1757.98	survey_2001669
-1.01613	0.331922	0.190973	0.0767638	2.26023	3.75146	17	434.293	survey_2001670
0.800745	0.273495	0.0796072	0.0300654	4.5263	7.60583	35	1068.78	survey_2001671
-0.218464	-0.00810899	0.080028	0.0213762	3.47096	5.42843	21	476.683	survey_2001672
0.247683	-1.23024	0.110493	0.0657837	5.69318	9.13462	19	155.002	survey_2001673
-0.221783	-0.280939	0.170081	0.142087	3.49524	6.21659	20	337.421	survey_2001674
-0.791781	0.378154	0.12934	-0.0774679	2.6005	3.72453	19	518.032	survey_2001675
-1.19693	0.92496	0.627058	-0.0504358	1.64477	2.84792	24	525.696	survey_2001676
0.374086	-0.126269	0.207746	-0.0813845	4.41342	6.72763	29	495.25	survey_2001677
-1.21362	1.05494	0.0101863	0.0604726	1.81135	2.84366	17	998.755	survey_2001678
0.0219887	0.71897	-0.0153432	-0.0484766	3.21513	4.76637	27	1260.83	survey_2001679
0.689399	-0.650185	-0.27736	-0.0389687	6.52128	8.76375	22	481.124	survey_2001680
-0.186192	0.210288	-0.20941	0.0541901	3.54111	5.24125	19	777.163	survey_2001681
-0.180993	0.933928	0.108016	-0.0539139	2.71868	4.16915	28	1309.54	survey_2001682
-0.566584	0.689044	0.370538	0.0753044	2.25429	4.11639	25	693.791	survey_2001683
-0.672176	-1.84815	0.0797807	-0.0418822	5.22613	6.99951	11	50.4318	survey_2001684
0.810168	-1.70336	-0.092879	-0.103894	8.99611	11.6812	20	137.701	survey_2001685
-0.710445	-0.191157	0.204999	0.111588	2.8795	4.93069	17	283.504	survey_2001686
-1.0515	-1.02757	-0.157978	-0.0189289	3.82996	4.90797	10	124.499	survey_2001687
0.450143	-0.468937	-0.140962	-0.149895	5.70161	7.20713	23	458.169	survey_2001688
0.549569	-0.745982	-0.0962159	0.0292582	5.90455	8.86507	22	356.037	survey_2001689
-0.191698	1.03777	0.363778	0.0754117	2.31966	4.37023	32	1226.28	survey_2001690
1.03091	-0.740507	0.019356	0.0222474	6.74372	10.7171	29	413.083	survey_2001691
-1.40159	2.07127	0.355602	-0.179607	1.24426	1.8143	26	2007.28	survey_2001692
1.14638	-0.711221	-0.462098	-0.0696946	8.30522	10.4301	24	646.231	survey_2001693
-1.19764	0.127883	0.0541251	0.0244395	2.39445	3.55886	14	350.26	survey_2001694
-1.46269	1.11093	0.424741	-0.0454239	1.50547	2.43432	20	664.059	survey_2001695
-1.00666	0.0480745	0.336918	0.134955	2.30984	4.19597	17	288.718	survey_2001696
-0.697454	1.25636	0.194587	-0.138693	2.08236	2.99986	26	1329.06	survey_2001698
-0.427515	1.0141	0.327496	0.0966682	2.15923	4.04472	28	1100.71	survey_2001699
0.00540037	0.970307	-0.140587	-0.105618	3.14796	4.29013	27	1794.95	survey_2001700
-0.355958	0.449521	0.68084	0.0282232	2.41584	4.68739	31	459.18	survey_2001701
-0.894999	1.26766	-0.127121	0.0776956	1.96487	3.07063	19	1645.94	survey_2001702
-1.20518	1.43753	0.186114	0.00623613	1.57272	2.52993	21	1312.12	survey_2001703
0.775988	-0.20746	-0.20514	0.0561946	5.56943	8.54754	26	784.877	survey_2001704
-0.894334	1.71734	0.360019	-0.0792011	1.58168	2.56164	29	1776.8	survey_2001705
1.8386	-0.920619	-0.103057	0.107602	9.43276	16.1092	36	563.894	survey_2001706
0.956017	-0.854639	-0.097692	-0.0509811	7.23295	10.2582	26	379.563	survey_2001707
0.0121485	1.59744	0.177599	0.109633	2.20134	4.15896	36	2911.88	survey_2001708
-0.629671	0.640004	0.229064	-0.0732184	2.46806	3.73713	23	690.884	survey_2001709
-0.142788	0.813651	-0.105318	0.0359435	2.93843	4.54554	24	1409.41	survey_2001710
0.481843	0.534107	0.0444022	-0.110002	4.00075	5.8135	33	1214.46	survey_2001711
0.0141029	1.1529	-0.111039	-0.127024	2.99021	4.06704	29	2140.81	survey_2001712
0.366576	0.0193868	-0.139274	0.0415873	4.46081	6.82108	24	779.733	survey_2001713
-0.00722321	0.134067	0.400835	0.10045	3.16046	6.004	28	487.747	survey_2001714
-0.617464	1.16901	-0.100409	0.120883	2.17275	3.60029	21	1671.81	survey_2001715
1.97771	-0.474772	-0.0371012	-0.0414081	9.00404	14.0679	46	904.462	survey_2001716
1.6666	-1.07678	-0.0416002	0.0124718	9.47445	14.9125	34	408.327	survey_2001717
1.79368	-0.592733	-0.122126	-0.00750687	8.85751	13.6822	39	782.452	survey_2001718
-0.0105296	0.630792	0.36886	0.119015	2.73401	5.33142	31	862.877	survey_2001719
-0.113936	1.14886	0.360814	0.0733215	2.30989	4.37625	34	1440.92	survey_2001720
1.07197	-0.603903	0.343247	0.0927763	5.81336	11.0461	36	385.002	survey_2001721
1.50053	-0.571363	0.251304	0.146397	6.72163	13.3201	41	534.533	survey_2001722
1.61555	-0.212511	-0.0234453	-0.107751	7.51242	11.0078	43	985.142	survey_2001723
1.21859	-0.233454	-0.130142	0.0090302	6.50939	10.026	33	883.898	survey_2001724
0.43558	-1.32431	-0.134121	-0.0380141	6.98175	9.45717	18	181.79	survey_2001725
0.512325	-0.782939	-0.041153	0.0512693	5.74981	8.93854	22	323.039	survey_2001726
0.412276	-0.575704	0.00492129	0.0100225	5.2362	7.98482	23	368.975	survey_2001727
-0.60403	-0.532939	-0.122765	-0.00986263	3.81036	5.19967	14	259.225	survey_2001728
-0.262569	0.0523258	0.26402	0.0541975	3.14128	5.37942	23	434.273	survey_2001729
0.814868	-0.812192	-0.151109	-0.0520075	6.91467	9.57285	24	386.954	survey_2001730
1.31451	-0.79669	-0.159073	-0.0814416	8.28866	11.4407	30	502.308	survey_2001731
0.755716	-0.100557	0.242723	0.0551936	4.69637	8.37417	34	614.249	survey_2001732
1.46138	-0.188073	0.115636	0.163886	6.1256	11.953	41	890.338	survey_2001733
1.05232	-0.554213	0.0693357	0.0960389	6.16262	10.7408	31	499.642	survey_2001734
-0.553398	-0.138217	0.400658	0.0244648	2.91903	4.97522	21	273.104	survey_2001735
0.78004	-0.0867581	-0.0709489	-0.0953949	5.47793	7.69223	30	782.456	survey_2001736
1.07597	-0.536883	0.0706916	0.160831	6.02963	11.1748	31	521.558	survey_2001737
0.662384	-0.359478	-0.00850818	0.148892	5.10247	8.98386	26	549.327	survey_2001738
0.975717	-0.498122	-0.0526172	0.157952	5.97892	10.5729	28	570.53	survey_2001739
0.602417	0.18973	0.278493	0.0459465	4.06072	7.29224	35	759.712	survey_2001740
1.3462	-0.386412	0.0395445	0.111532	6.5105	11.6488	36	711.528	survey_2001741
1.24715	-0.56593	-0.0170237	0.102822	6.76743	11.6463	32	581.395	survey_2001742
-1.25824	1.53376	0.181048	-0.000205033	1.50697	2.40864	21	1424.19	survey_2001743
-0.339168	1.31571	0.115008	0.0796931	2.1829	3.81694	28	1881.86	survey_2001744
-0.329945	1.14611	-0.761345	-0.0410188	3.12195	3.63977	17	3048.86	survey_2001745
-1.12746	1.0349	0.309722	0.0102747	1.75083	2.9089	21	796.982	survey_2001747
0.242394	-0.860302	0.0545025	-0.103346	5.52317	7.56632	21	233.707	survey_2001748
0.311811	-0.837389	0.094989	-0.0530156	5.44758	7.95389	22	242.664	survey_2001749
-0.899532	-0.464669	0.148487	-0.130254	3.25753	4.30169	15	190.547	survey_2001750
0.409216	-1.10555	0.0965706	0.0392434	5.88503	9.29792	21	193.255	survey_2001751
-0.247501	0.390351	0.301393	0.177878	2.69809	5.3116	25	630.82	survey_2001752
-0.55968	-0.212059	0.075967	0.0616098	3.23101	5.1014	17	326.66	survey_2001753
1.25112	-0.486564	-0.133389	-0.0788047	7.3384	10.3341	32	670.296	survey_2001754
0.301672	-0.852229	-0.173704	-0.101085	6.01128	7.67979	19	290.502	survey_2001755
-0.0491371	-0.932609	-0.028398	-0.0175555	5.06218	7.16661	17	203.519	survey_2001756
1.00245	-1.13737	-0.472764	-0.0430944	8.89796	11.1319	20	383.334	survey_2001757
-0.463903	1.57413	0.434094	0.0586729	1.77738	3.40047	34	1820	survey_2001758
-0.172902	1.57782	0.340745	0.0186875	2.04854	3.72054	37	2247.68	survey_2001759
-0.630242	0.902063	0.190019	0.112718	2.15416	3.85502	23	985.994	survey_2001760
-0.870066	2.00711	0.466397	-0.146621	1.45579	2.32616	34	2238.58	survey_2001761
1.40467	-0.410605	-0.0104533	0.0751437	6.88422	11.7448	36	735.976	survey_2001762
0.860624	-0.0781989	0.0646153	-0.0220732	5.25001	8.2793	33	749.859	survey_2001763
2.38628	-0.607138	0.00846916	-0.0815087	10.7967	16.7727	55	914.007	survey_2001764
2.51643	-0.970333	-0.141663	-0.096335	13.2111	19.1194	49	734.456	survey_2001765
-0.192849	0.312618	0.517494	0.0776239	2.7408	5.28666	29	491.768	survey_2001766
0.810735	-0.147409	0.130501	-0.0320315	5.18455	8.23588	33	642.921	survey_2001767
0.966183	-0.15095	0.137176	0.0159696	5.36684	8.99716	35	694.208	survey_2001768
1.04607	0.608544	0.205083	0.165475	4.08627	8.31097	44	1619.64	survey_2001769
2.31449	-0.669048	-0.312831	-0.0934812	11.8488	16.2758	44	1059	survey_2001771
1.17745	-0.455856	0.0981448	0.107851	6.17016	11.0891	34	579.592	survey_2001772
-0.372139	-0.523903	0.146762	-0.00197927	3.79006	5.76422	18	237.604	survey_2001773
0.92688	-0.365786	0.155393	0.00626172	5.63062	9.31282	33	529.727	survey_2001774
-0.801974	-1.06904	-0.500292	0.0322406	4.58602	5.56235	9	177.747	survey_2001775
1.02338	-0.573618	-0.438529	-0.0925781	7.65701	9.48309	24	691.107	survey_2001776
1.10876	-0.910199	-0.417332	-0.0656516	8.56543	10.8489	23	493.2	survey_2001777
-0.844502	0.288765	0.0987385	0.127628	2.44839	4.1587	17	489.491	survey_2001778
0.125612	-1.04035	-0.130247	-0.0522465	5.79507	7.72261	17	211.885	survey_2001779
1.0783	-1.17457	-0.368548	-0.10068	9.15108	11.2703	22	347.71	survey_2001780
0.429351	-0.716752	-0.0985753	0.0311634	5.61606	8.39755	21	347.434	survey_2001781
0.799013	-0.577079	-0.0835352	-0.00923833	6.18929	9.18882	26	475.064	survey_2001782
1.11146	-0.834126	-0.279828	-0.00796462	7.87605	11.0372	25	487.547	survey_2001783
-0.693252	1.09381	-0.178778	-0.0760936	2.38585	3.19715	20	1514.7	survey_2001784
-0.392546	0.510786	0.127271	-0.195916	3.00327	3.96007	24	711.105	survey_2001785
-1.20487	1.51388	0.239521	-0.169578	1.61775	2.26339	23	1318.73	survey_2001786
-0.759987	0.342304	0.266945	-0.155757	2.6277	3.66771	21	446.712	survey_2001787
-0.146983	0.903911	0.269189	0.0642921	2.53051	4.56049	30	1163.52	survey_2001788
-0.400738	0.204752	-0.129112	-0.154846	3.48084	4.32331	19	625.3	survey_2001789
-1.96517	2.29053	0.00730694	-0.2452	1.09127	1.30933	18	2513	survey_2001790
-0.28037	-1.35815	0.110487	-0.0391416	5.1265	7.23655	15	101.903	survey_2001791
0.0866726	-0.616468	-0.134256	0.0773445	4.81153	7.31521	18	340.58	survey_2001792
0.576663	-0.276545	-0.198457	-0.0285117	5.46792	7.68418	24	645.362	survey_2001793
0.375295	-0.126489	-0.0764791	0.0498503	4.57041	7.15008	24	636.57	survey_2001794
-0.0890275	1.03529	-0.131705	-0.0291702	2.89665	4.23528	26	1856.89	survey_2001795
0.520841	0.231476	-0.346112	0.0630384	4.6606	6.90102	24	1252.78	survey_2001796
-0.148093	1.05209	-0.273017	-0.114015	3.04061	3.91823	24	2017.37	survey_2001797
-0.382517	-0.818595	-0.281242	0.0306506	4.6172	6.2048	13	241.397	survey_2001798
-0.0389674	-0.651555	0.0756694	0.075998	4.3774	7.06733	19	261.32	survey_2001799
0.891605	-0.861699	-0.221377	0.0496192	7.07866	10.5256	23	410.765	survey_2001800
0.874528	-1.28694	-0.0519888	-0.035963	7.8353	11.1928	23	220.042	survey_2001801
-1.61385	0.614197	-0.0965136	0.0769049	1.84252	2.72798	12	553.672	survey_2001802
-1.02023	2.61751	-0.149414	-0.0884353	1.35544	1.89553	26	6658.86	survey_2001803
-1.519	1.69007	-0.365844	0.112667	1.48171	2.17601	14	2340.81	survey_2001804
0.485711	-0.651625	-0.408487	-0.103111	6.47684	7.77948	19	475.712	survey_2001805
0.0708314	-0.593467	-0.524148	-0.0751412	5.64992	6.57406	15	456.068	survey_2001806
0.388032	-0.702853	-0.477456	-0.0296185	6.31078	7.86682	17	459.731	survey_2001808
-0.105859	-0.477157	-0.101142	-0.048272	4.48725	6.12413	18	342.683	survey_2001809
-0.169613	-0.950446	-0.0391935	-0.026602	4.91407	6.82769	16	189.438	survey_2001811
0.250047	-0.239529	-0.0334685	-0.0188442	4.58556	6.75976	23	504.347	survey_2001812
-0.345208	-0.912165	-0.260583	0.0477826	4.74755	6.51277	13	219.134	survey_2001813
-0.769475	-0.759179	-0.124678	0.0919901	3.70384	5.44563	12	191.011	survey_2001814
0.0679146	-0.603456	-0.252669	0.0194968	5.04083	6.98866	17	371.188	survey_2001815
0.122349	-0.502781	-0.442715	0.0348746	5.244	6.97274	16	495.654	survey_2001816
0.407897	-0.132125	-0.344486	0.0361804	5.03749	7.13529	21	791.222	survey_2001817
-0.308322	-1.01113	-0.118773	0.0309127	4.77758	6.74898	14	178.491	survey_2001818
0.100164	-1.02189	-0.183769	0.050464	5.58357	8.02345	16	227.527	survey_2001819
-0.166687	-0.658893	-0.178502	-0.0383781	4.72517	6.27748	16	290.402	survey_2001820
-0.276799	2.0938	-1.0664	0.106732	2.48967	3.12825	18	11557.7	survey_2001821
-0.361392	1.09876	-0.115903	0.0943275	2.45864	3.99779	23	1765.98	survey_2001822
-0.105188	0.771569	-0.465991	0.196392	3.1559	5.01843	19	1882.03	survey_2001823
0.410931	-0.829266	-0.134665	-0.00145482	5.90261	8.41995	20	311.104	survey_2001824
-1.52616	2.17056	0.25622	-0.197863	1.20035	1.6618	24	2267.86	survey_2001825
-0.144833	-0.107358	-0.138662	0.185698	3.67535	6.21121	18	544.765	survey_2001826
-0.416281	0.921372	0.129266	0.0301779	2.42213	3.98763	25	1152.53	survey_2001827
-0.857786	1.34751	-0.022681	0.0544485	1.90152	3.02675	21	1676.76	survey_2001828
0.525968	-0.414701	-0.455583	0.111732	5.72673	8.33354	19	682.174	survey_2001829
0.176572	1.49464	-0.390051	0.0255211	2.93188	4.27323	28	4328.15	survey_2001831
0.649413	-0.991082	-0.354999	-0.0395875	7.27787	9.37904	19	345.422	survey_2001832
-0.103076	-0.428024	-0.228357	-0.0490504	4.59809	6.02606	17	400.087	survey_2001833
-0.409854	0.0543734	-0.0119837	-0.0563354	3.3756	4.73616	19	491.698	survey_2001834
0.414988	-0.928341	-0.166462	0.0418792	6.0436	8.8415	19	289.397	survey_2001835
-1.52417	0.466402	0.0495799	0.0895729	1.89194	2.96969	13	439.92	survey_2001836
-0.956257	-0.667774	-0.387753	-0.00204148	3.78606	4.65676	10	232.346	survey_2001837
0.00320334	-0.11424	-0.440836	-0.020317	4.58082	5.85061	17	705.966	survey_2001838
-1.26057	1.08454	0.104794	-0.0122351	1.76588	2.6734	18	921.936	survey_2001841
0.489855	-0.067306	0.130947	0.160073	4.21537	7.87287	28	624.342	survey_2001842
-2.09987	-0.103219	0.401616	-0.0372304	1.73422	2.58385	11	131.605	survey_2001843
0.289929	0.236808	-0.281166	-0.0211904	4.35157	6.02536	23	1051.18	survey_2001844
-0.113038	1.01648	-0.0537056	-0.0687296	2.86535	4.13816	27	1677.13	survey_2001845
-0.107369	-0.415819	0.327431	0.175805	3.56557	6.89134	22	273.989	survey_2001846
-0.833638	0.337576	0.317239	0.0282678	2.3578	3.94129	20	428.222	survey_2001847
-0.594244	-0.0567665	0.247949	0.0992464	2.8579	4.96428	19	335.141	survey_2001848
0.255744	-1.41527	0.338823	-0.00142001	5.78	9.33932	21	104.758	survey_2001849
-0.332628	1.56137	-0.557842	-0.0160766	2.57457	3.33846	21	4107.33	survey_2001851
-0.0112664	-0.803872	-0.057615	0.119873	4.7289	7.56915	17	251.288	survey_2001852
-0.268649	-0.912006	-0.105889	-0.0514575	4.83428	6.40058	15	197.351	survey_2001853
0.328269	0.521703	-0.176692	0.0809385	3.78264	6.0304	26	1376.18	survey_2001881
-1.0753	-0.834678	-0.20072	0.0423484	3.55141	4.77607	10	159.164	survey_2001882
0.334092	1.7092	-0.137845	0.0755007	2.64682	4.46184	36	4898.15	survey_2001883
1.30274	0.33868	-0.301938	0.00130715	5.97465	8.87368	36	1967.13	survey_2001884
0.658289	0.230462	-0.113419	-0.0800968	4.81681	6.80712	30	1081.84	survey_2001885
0.0302478	0.956371	-0.367542	0.0670131	3.19419	4.73098	23	2217.05	survey_2001886
0.517313	-0.368453	-0.0315946	-0.0146146	5.21169	7.78425	25	498.77	survey_2001887
0.0831654	0.450504	0.0943533	0.0353472	3.33318	5.48823	27	904.275	survey_2001888
-0.819304	-0.606947	-0.0465691	0.00933593	3.50954	4.92772	13	203.538	survey_2001889
-0.688064	-0.952467	0.032823	0.0679758	3.884	5.86386	13	141.453	survey_2001890
0.419556	0.0272543	-0.694446	0.0541	5.3159	6.86738	18	1251.68	survey_2001891
-1.25652	2.55266	-0.371883	-0.00667271	1.31866	1.81909	20	6696.41	survey_2001892
-1.29278	3.20307	0.0535676	-0.360882	1.08393	1.27631	32	8907.43	survey_2001893
-0.0516026	-0.604974	0.150278	0.0617203	4.22794	6.91399	20	256.957	survey_2001894
-2.03774	1.35048	-0.00515767	-0.0365299	1.30209	1.80535	13	915.339	survey_2001895
-0.503188	-0.194453	-0.061432	0.116045	3.34398	5.32184	16	385.694	survey_2001896
-0.676561	2.92063	-0.260575	-0.14021	1.47084	1.94897	31	11841.7	survey_2001897
-0.293793	1.64216	-0.268395	0.0864228	2.25016	3.54292	25	3720.98	survey_2001898
-0.0175016	-1.06137	-0.300766	0.0810776	5.55055	7.83101	14	227.009	survey_2001899
-1.4473	2.98516	-0.118792	-0.240185	1.10167	1.34535	25	7643.13	survey_2001900
-0.0287467	1.15784	-0.290952	0.00235808	2.95482	4.25288	25	2494.3	survey_2001901
-0.343083	0.432014	0.559617	0.0292137	2.52719	4.71538	29	498.719	survey_2001902
0.383135	0.145416	-0.144437	0.0218466	4.36194	6.5786	25	902.139	survey_2001903
-0.0224403	1.9435	-0.82123	0.142221	2.60713	3.69465	22	9224.86	survey_2001904
-1.35962	1.6797	-0.505229	0.0652953	1.66584	2.25536	14	2763.72	survey_2001905
0.268188	2.34549	-0.858839	-0.151065	2.89219	3.19661	29	15985.4	survey_2001906
0.719612	-0.0337964	-0.00411122	0.150286	4.7197	8.46721	29	803.955	survey_2001907
1.30099	-0.821915	-0.109014	-0.0153978	7.98774	11.884	30	473.174	survey_2001908
-0.0471562	-0.630969	0.387026	0.00975788	4.05735	6.83635	23	205.573	survey_2001909
-1.35095	-0.732226	0.387881	-0.074309	2.75147	3.99892	13	95.643	survey_2001910
0.442173	0.413515	0.12119	-0.000788282	3.83572	6.27161	32	1005.53	survey_2001911
0.517479	-0.766699	0.111869	0.0709755	5.43837	9.06139	24	293.511	survey_2001912
-1.21165	0.328904	-0.0279331	0.0199275	2.30505	3.34532	14	461.815	survey_2001913
-0.217455	0.151661	-0.025862	0.149858	3.25607	5.56443	20	633.976	survey_2001914
-1.60357	-0.396661	-0.61054	0.0828478	2.89226	3.49156	7	276.302	survey_2001915
-0.45926	-0.269537	-0.260031	-0.0782672	3.96109	4.94234	15	407.458	survey_2001916
-1.83922	1.33862	0.536402	-0.228536	1.28189	1.80124	20	624.948	survey_2001917
-3.18984	-0.346094	0.520422	-0.103638	1.26626	1.72863	7	53.2575	survey_2001918
-1.73718	1.5854	0.206663	-0.110585	1.30188	1.85506	18	1142.48	survey_2001919
-1.02809	0.671689	0.205026	-0.019038	2.10292	3.25547	19	606.898	survey_2001920
-0.754493	0.593928	0.146541	0.0445042	2.34876	3.82117	20	675.909	survey_2001921
-2.18289	0.513806	0.474337	-0.0652004	1.39001	2.11064	13	232.978	survey_2001922
-1.46528	-0.128019	0.392199	0.0576054	2.10373	3.51695	14	179.387	survey_2001923
-1.98734	0.852505	0.314032	-0.0364796	1.39596	2.11338	14	423.535	survey_2001924
-1.33199	0.872017	0.0803425	0.0698371	1.79109	2.86351	16	731.851	survey_2001925
-1.04711	-1.68639	0.112176	-0.0770706	4.39485	5.68774	10	48.5077	survey_2001926
-0.359266	-2.40099	0.0465221	-0.136552	7.17037	8.66132	11	32.3071	survey_2001927
-2.2797	0.642572	-0.123317	0.0396028	1.48457	2.03688	9	418.19	survey_2001928
-2.39173	-1.71041	-0.0655522	-0.056762	2.91129	3.37325	5	28.3079	survey_2001929
-1.94521	-0.447223	0.312063	0.0703038	1.99582	3.16596	10	106.905	survey_2001930
0.100077	0.155945	-0.0992559	-0.0266126	3.9635	5.7233	23	759.411	survey_2001931
0.805133	-1.54267	-0.0692425	-0.0921181	8.46811	11.2707	21	161.128	survey_2001932
0.307898	-1.08236	0.232341	0.00189356	5.49921	8.74428	22	168.249	survey_2001933
0.35852	0.810863	0.387973	-0.0439373	3.11407	5.40794	40	1197.84	survey_2001934
-0.0572801	0.588653	0.0100729	0.0519203	3.10641	5.0417	25	1052.91	survey_2001935
0.170851	-1.34985	0.0664739	-0.07744	6.14164	8.44911	18	131.617	survey_2001936
0.547222	-1.79609	-0.0511834	-0.141088	8.45805	10.5786	18	105.095	survey_2001937
0.216557	-0.304695	-0.0671886	-0.0413283	4.7068	6.69342	22	472.237	survey_2001938
-1.38489	1.89158	0.545588	-0.206034	1.25988	1.89721	28	1424.3	survey_2001939
0.263076	-0.491852	0.160481	0.192097	4.32621	8.16239	23	345.612	survey_2001940
-1.11883	1.03826	0.559013	0.052849	1.60367	3.00889	24	666.277	survey_2001941
-1.69295	-0.832126	0.469424	0.0898665	2.31054	3.92044	11	70.4319	survey_2001942
2.43424	-1.5105	-0.166821	-0.129432	15.3588	20.8415	41	395.955	survey_2001943
1.10968	-1.54444	-0.129697	-0.0629452	9.4757	12.8966	23	196.854	survey_2001944
-0.047209	1.4007	-0.0252116	-0.0546838	2.58194	3.885	31	2585.28	survey_2001945
-0.282083	3.14969	-0.506272	-0.26433	1.7753	1.99547	35	21797	survey_2001946
1.30147	-1.5366	-0.441341	-0.0532877	11.0349	13.8125	21	279.088	survey_2001947
1.38369	0.516232	-0.00851548	-0.00502785	5.35917	8.81684	46	1970.58	survey_2001948
2.54558	-1.83494	-0.299946	-0.151601	18.4184	23.2718	37	324.046	survey_2001949
-0.0481263	0.144828	-0.0272507	0.0472218	3.59704	5.64324	22	669.73	survey_2001950
-0.294634	0.367703	0.592205	0.125815	2.50086	5.15043	29	473.381	survey_2001951
-1.19037	1.69942	0.229301	-0.148987	1.53213	2.19477	24	1646.96	survey_2001952
-0.647345	0.19457	-0.175832	-0.00213133	3.069	4.25769	16	587.157	survey_2001953
-0.564154	1.49508	0.147879	-0.06315	2.00264	3.094	28	1940.57	survey_2001954
0.0619475	-0.987156	0.117655	0.00197164	5.08156	7.71192	19	181.207	survey_2001955
-1.72161	1.24435	0.521687	-0.148624	1.33753	2.01628	20	614.126	survey_2001956
-0.616393	1.67907	0.166045	-0.0679608	1.85656	2.8864	29	2278.17	survey_2001957
-1.99768	1.55559	-0.00769359	-0.0632284	1.25637	1.71626	14	1163.91	survey_2001958
0.166831	0.860189	-0.475484	-0.0393829	3.70194	4.81766	23	2271.21	survey_2001959
1.25837	-0.990153	-0.151146	-0.0805878	8.58331	11.7616	28	393.169	survey_2001960
0.575534	-0.558529	-0.113904	0.0473133	5.62881	8.6174	23	450.482	survey_2001961
0.676984	-0.204719	-0.189924	0.0792034	5.30765	8.31848	25	744.749	survey_2001962
0.960227	-1.44709	-0.228613	-0.0815735	9.06841	11.7003	21	219.163	survey_2001963
1.10725	-0.494727	0.321785	0.107535	5.70278	10.9732	37	450.236	survey_2001964
1.63875	-1.87539	-0.252512	-0.0883563	13.1256	17.0002	25	194.42	survey_2001965
0.614989	-1.25093	-0.399179	-0.0142347	7.79094	10.0035	17	266.096	survey_2001966
0.65159	-0.950906	-0.0869477	0.0193804	6.50285	9.67688	22	296.316	survey_2001967
-1.10434	-0.0589314	0.263389	0.197094	2.30082	4.27701	15	262.831	survey_2001968
1.03106	-1.56131	-0.119272	-0.0127847	9.06623	12.8998	22	186.404	survey_2002379
1.14494	-1.98812	-0.075373	-0.155637	11.1392	13.9594	22	115.882	survey_2002380
1.34158	-0.568949	-0.452944	0.122498	7.90134	12.0474	26	858.201	survey_2002381
-0.557858	-1.62485	0.317129	-0.0536395	4.76654	6.93244	14	56.3518	survey_2002382
0.377454	0.885517	-0.130618	0.0633414	3.43251	5.56213	30	2016.22	survey_2002383
1.3098	-1.56603	-0.274808	-0.0612934	10.6589	13.9819	23	237.672	survey_2002384
1.29075	-1.64545	-0.0606453	-0.028628	10.0498	14.5145	25	183.699	survey_2002385
-0.949085	0.143809	0.209179	0.041896	2.46394	3.96927	17	357.52	survey_2002386
-0.403537	0.52993	0.450361	0.0672346	2.44824	4.56548	27	591.919	survey_2002387
-1.29596	1.07948	0.316222	-0.0292904	1.6518	2.63454	20	760.51	survey_2002388
0.127514	0.204591	-0.167199	-0.0843452	4.11303	5.52853	23	845.961	survey_2002389
0.719905	-0.0700195	-0.281128	0.086626	5.30397	8.18336	25	948.117	survey_2002390
1.25516	-0.620045	-0.178919	0.0941577	7.25693	11.7257	29	623.642	survey_2002391
1.06272	-0.579299	0.0146507	-0.0400702	6.66618	10.0748	31	495.783	survey_2002392
0.841477	-1.27531	-0.103393	-0.0175109	7.7838	11.1039	22	229.21	survey_2002393
-0.644777	-0.47532	0.0864656	-0.0938147	3.58425	4.85544	16	225.633	survey_2002394
1.08525	-1.47547	0.159841	-0.0293031	8.34522	12.9044	27	168.253	survey_2002395
1.01496	-1.38751	0.0434593	-0.0134085	8.16576	12.3275	25	196.781	survey_2002396
1.05113	-1.71891	0.0475553	-0.118289	9.47255	12.8663	24	135.956	survey_2002397
1.98391	-1.33983	0.00356748	-0.0501112	11.5395	17.5153	38	340.625	survey_2002398
-0.48203	-0.0216406	-0.250868	-0.10643	3.68255	4.53146	16	521.544	survey_2002399
-0.39319	1.74683	0.177627	-0.105175	1.98653	3.03993	33	2689.98	survey_2002400
-0.799843	1.05884	0.415001	-0.0180522	1.90715	3.2547	26	878.538	survey_2002401
-0.325015	0.566615	0.412227	0.00694429	2.5746	4.51252	28	651.447	survey_2002402
0.189096	-0.963466	-0.42653	-0.0234205	6.25248	7.80737	15	301.839	survey_2002417
0.917276	-0.365483	-0.314279	-0.110184	6.73727	8.57913	26	744.548	survey_2002418
-2.02873	0.835884	0.232864	-0.00832241	1.40153	2.11354	13	436.992	survey_2002419
-2.22268	-0.497657	0.139839	0.0450937	1.95549	2.81764	8	100.631	survey_2002420
-0.195098	-0.195198	0.0209941	0.147821	3.58685	6.13481	19	422.606	survey_2002421
-1.39696	-0.292975	0.0460318	0.209318	2.36527	4.03831	11	209.8	survey_2002422
-1.57415	-0.182405	0.264063	0.149078	2.06579	3.5705	12	180.675	survey_2002423
0.189086	-0.969602	0.120254	0.0429203	5.19693	8.25384	20	197.823	survey_2002424
0.16199	-0.0921111	-0.425337	0.0888802	4.59197	6.57134	18	789.843	survey_2002425
-1.09606	-0.287644	-0.452138	-0.00426556	3.29056	3.98613	10	345.76	survey_2002426
-2.27761	0.598941	0.0733729	0.0153469	1.4329	2.04848	10	340.238	survey_2002427
-0.676196	0.387973	-0.350668	0.0119887	3.00661	4.01356	15	823.028	survey_2002428
-0.569732	0.145417	-0.196538	0.0386814	3.16864	4.54075	16	592.412	survey_2002429
-2.36372	0.993342	0.233924	-0.113032	1.23973	1.68134	12	430.924	survey_2002430
-2.17856	0.645151	0.139755	-3.70824e-05	1.4426	2.09319	11	355.365	survey_2002431
-1.10521	-0.986279	-0.101196	0.0602465	3.54479	4.96918	10	123.361	survey_2002432
-0.599314	-0.780537	-0.143516	-0.00127117	4.11707	5.56952	13	201.821	survey_2002433
-0.296975	-0.0169505	-0.547779	0.101354	3.95652	5.38732	14	756.602	survey_2002434
-0.835169	0.758292	-0.471567	0.122078	2.53734	3.62226	14	1284.65	survey_2002435
-1.27373	0.273666	-0.183806	0.13078	2.30291	3.49329	12	487.872	survey_2002436
-1.23873	1.85601	-0.179246	-0.0466536	1.56207	2.15496	19	2688.22	survey_2002437
-0.954874	0.304489	-0.615993	0.0971081	2.93167	3.80672	11	822.159	survey_2002438
-0.305301	0.271596	-0.339954	0.0636205	3.45679	4.92493	17	870.524	survey_2002439
0.265013	0.140643	-0.273257	0.0367807	4.33199	6.30766	22	940.337	survey_2002440
0.623834	-0.262548	-0.659392	-0.0264102	6.33779	7.68847	19	963.672	survey_2002441
-1.07962	0.0975626	-0.317571	-0.0162156	2.85205	3.6313	12	476.614	survey_2002442
-0.365773	-1.02158	-0.349696	0.0216048	5.04796	6.53008	12	205.323	survey_2002443
-1.54033	0.252609	-0.332393	0.0402925	2.28536	2.99543	10	461.655	survey_2002444
-0.182046	0.153372	-0.193016	0.0397346	3.60831	5.28843	19	720.216	survey_2002445
-0.713234	0.247202	-0.0887399	0.138066	2.73035	4.42388	16	579.098	survey_2002446
-2.00594	0.621867	0.0214755	0.0125901	1.5889	2.26094	11	414.675	survey_2002447
-2.25994	0.137484	0.0890591	0.0373237	1.63024	2.34838	9	205.612	survey_2002448
-0.863466	-0.315455	-0.0827128	0.153794	3.03605	4.85066	13	290.474	survey_2002449
-0.889096	-0.260605	-0.225827	0.166228	3.07463	4.74343	12	341.73	survey_2002450
-0.885054	0.183285	-0.00666805	-0.050876	2.74856	3.80783	16	447.585	survey_2002451
-1.75106	-1.55436	0.0199726	0.0631817	3.23182	4.46939	7	44.0015	survey_2002452
-1.0356	-0.00548285	0.0855959	-0.0380945	2.67146	3.80121	15	315.505	survey_2002453
-1.22549	0.174183	0.14378	-0.0570896	2.3495	3.34063	15	333.042	survey_2002454
-2.25694	0.975065	-0.511873	0.0181358	1.53429	1.84262	8	821.729	survey_2002455
-1.88398	0.0996917	-0.423628	-0.0245439	2.23552	2.6168	8	350.056	survey_2002456
-1.32169	-0.248519	-0.263971	0.0672715	2.7706	3.77341	10	283.006	survey_2002457
-0.667425	0.669002	-0.265817	-0.000846449	2.72061	3.73494	17	1048.58	survey_2002458
-1.4985	1.30069	-0.375845	0.0245379	1.73526	2.31002	13	1528.45	survey_2002459
-2.04727	1.20999	-0.206832	0.0263762	1.40202	1.9144	11	927.614	survey_2002460
-1.28059	1.44376	-0.11813	0.0503225	1.64586	2.48397	17	1632.15	survey_2002461
-0.797713	-0.322951	-0.647832	0.0433388	3.83526	4.61298	10	453.242	survey_2002462
-0.877948	-2.16549	0.00313988	-0.0901627	5.56793	6.79738	9	33.8995	survey_2002463
-0.473908	-0.941343	-0.279472	0.0744106	4.56016	6.31993	12	203.439	survey_2002464
0.182864	-1.13894	-0.202319	0.0334204	6.01791	8.45879	16	210.749	survey_2002465
0.287361	-0.541267	-0.26653	-0.0145329	5.4298	7.36601	19	443.898	survey_2002466
-0.432267	-0.446263	-0.435287	-0.0260084	4.34899	5.34097	13	394.842	survey_2002467
-0.04425	-0.302073	-0.124019	-0.0309597	4.35431	6.05334	19	436.979	survey_2002468
0.176506	-1.16236	-0.343917	-0.0639	6.5408	8.01938	15	224.29	survey_2002469
0.504486	-0.567248	-0.408417	0.0210583	6.06752	8.19697	19	540.262	survey_2002470
-1.64249	1.83285	-0.140276	0.00656314	1.32571	1.90266	16	2110.63	survey_2002471
-0.816018	-0.588359	0.256544	0.144457	3.03587	5.33301	15	168.641	survey_2002472
-0.0881919	-0.308056	-0.0388246	0.0825198	4.01375	6.34828	19	406.918	survey_2002473
-1.00351	0.784933	0.00130284	0.136112	2.05464	3.44583	17	842.677	survey_2002474
-0.289821	1.58307	0.104463	0.138862	2.01321	3.75188	30	2636.04	survey_2002475
-0.713649	1.1995	-0.689242	0.0114662	2.58378	3.1792	15	2560.41	survey_2002476
-1.34475	1.67657	-0.0720756	0.0482618	1.48401	2.28342	18	1967.01	survey_2002477
-1.37867	1.28546	-0.277681	0.145647	1.68575	2.60298	14	1513.14	survey_2002478
-0.924694	1.02578	-0.18205	0.105543	2.1004	3.26941	17	1307.77	survey_2002479
-1.27435	2.52558	0.00697257	-0.11777	1.23169	1.7363	25	4675.95	survey_2002480
-1.44582	0.742425	-0.280545	0.0878767	1.97704	2.82126	12	800.841	survey_2002481
-0.61383	-0.510019	-0.229044	0.0590388	3.79239	5.323	13	291.734	survey_2002482
-0.377563	-1.19199	-0.159931	-0.0724797	5.17852	6.4969	13	143.136	survey_2002483
-1.0532	0.198434	0.160375	0.0505138	2.36539	3.7672	16	375.497	survey_2002484
-1.59863	0.0125411	-0.166434	0.0682982	2.26473	3.176	10	304.699	survey_2002485
-1.48585	0.44766	-0.455152	0.0588815	2.26405	2.9295	10	648.716	survey_2002486
-0.291702	-0.644628	-0.424688	0.0445862	4.69754	6.16971	13	342.608	survey_2002487
-0.741487	0.108256	-0.179135	-0.00183925	3.05005	4.19285	15	511.646	survey_2002488
0.000597067	-0.609395	-0.391546	0.0910894	5.00343	7.04686	15	403.996	survey_2002489
0.299751	-0.195735	-0.85965	-0.0221284	5.88653	6.61703	15	1036.79	survey_2002490
-0.906439	0.039113	-0.0978495	0.104825	2.75745	4.2429	14	419.85	survey_2002491
-1.9365	-0.275088	0.0513165	0.100495	2.03209	3.06291	9	160.063	survey_2002492
-1.53099	-0.384472	0.292335	0.079392	2.26562	3.68759	12	142.607	survey_2002493
-2.04749	-0.576929	0.0669347	0.109444	2.12051	3.18168	8	107.876	survey_2002494
-1.44901	-0.0571075	0.209951	0.0467227	2.19556	3.43491	13	224.966	survey_2002495
-0.567479	-0.527194	-0.422044	0.00915197	4.17846	5.26763	12	337.288	survey_2002496
-0.490623	-0.671312	-0.293102	-0.0379611	4.3866	5.51769	13	267.665	survey_2002497
-0.99677	-1.02175	-0.194298	0.00188297	3.90749	5.05794	10	132.986	survey_2002498
-0.384488	0.52108	-0.546135	-0.0446179	3.46048	4.19817	16	1264.8	survey_2002499
-0.943516	0.936066	-0.224021	-0.122787	2.36479	2.93481	17	1157.7	survey_2002501
-0.157698	-0.178526	-0.0951444	0.188725	3.68458	6.31198	18	484.299	survey_2002502
-1.3774	1.03378	0.132107	0.0252697	1.68381	2.64025	17	812.664	survey_2002503
0.311842	-0.318697	-0.22747	0.142619	4.77749	7.65385	20	574.186	survey_2002504
-1.41763	0.677554	0.135724	0.108455	1.78529	2.97438	15	547.683	survey_2002505
-0.476438	0.318296	-0.129605	0.0541563	3.03116	4.55704	18	712.93	survey_2002506
0.198981	-1.54343	0.0661511	0.00795617	6.3575	9.39352	17	109.95	survey_2002507
0.650609	-1.63584	-0.275546	-0.0681695	8.69192	10.9175	17	159.495	survey_2002508
0.35174	-0.285322	-0.157586	0.209657	4.58078	8.01019	21	582.877	survey_2002509
0.680948	-1.30577	-0.351288	-0.0803022	8.18784	10.0684	18	245.841	survey_2002510
-0.785848	-1.06373	-0.307629	0.0762	4.27783	5.76094	10	156.307	survey_2002511
0.0265809	-1.61709	-0.0209345	-0.0627003	6.45137	8.58216	15	98.4014	survey_2002512
-2.04684	-1.44002	0.427898	0.0405033	2.52267	3.86769	8	31.1755	survey_2002513
-0.0863642	-0.759264	0.098459	0.156074	4.2838	7.4454	18	226.701	survey_2002514
-0.429212	-1.2402	-0.234916	-0.0571495	5.24502	6.48004	12	140.892	survey_2002515
-0.965836	-0.389032	-0.022396	0.0302923	3.08243	4.45199	13	236.98	survey_2002516
-1.17569	0.507571	0.127813	0.079146	2.06781	3.36461	16	511.847	survey_2002517
-0.860921	0.709234	0.0842409	0.042451	2.23094	3.54593	19	764.112	survey_2002518
0.377385	-0.659908	-0.17929	0.0125933	5.59485	8.00614	20	382.572	survey_2002569
-0.377947	-0.447433	-0.462426	0.00819191	4.41114	5.55435	13	416.617	survey_2002570
-1.71627	0.854216	0.016394	0.0733051	1.60499	2.46904	13	626.124	survey_2002571
-2.0218	2.78388	-0.471604	-0.18103	1.04072	1.14973	15	6189.98	survey_2002573
-0.631624	-0.28501	-0.173196	0.0849702	3.43598	5.07084	14	355.917	survey_2002603
-0.894522	0.34008	-0.303122	-0.0354347	2.83903	3.63848	14	669.704	survey_2002604
-1.76641	1.74018	-0.264444	-0.0476489	1.3822	1.79409	14	1957.08	survey_2002605
-0.345825	0.839196	-0.514317	-0.0569076	3.17819	3.91029	18	1775.42	survey_2002606
-1.09434	-0.0450568	-0.257064	-0.0526458	2.9471	3.67899	12	383.161	survey_2002607
-0.465871	-0.247592	-0.24193	-0.0244943	3.82715	5.04782	15	414.756	survey_2002608
-0.695881	0.802034	-0.491052	0.0866756	2.67891	3.71232	15	1453.85	survey_2002609
-0.787027	0.0197879	-0.0801928	0.0532919	2.93124	4.35192	15	425.145	survey_2002610
-0.94883	1.00358	-0.10841	-0.02984	2.15911	3.03716	18	1157.41	survey_2002611
-1.86311	1.14445	-0.483395	0.0447133	1.64144	2.09484	10	1178.46	survey_2002612
-0.895468	0.3999	-0.0882748	-0.0311892	2.61274	3.61673	16	604.165	survey_2002613
-1.64944	0.265311	0.122079	0.15427	1.83627	3.08613	12	318.02	survey_2002614
-1.48501	0.485237	0.136131	0.0723462	1.87101	2.98307	14	426.109	survey_2002615
0.0388873	1.14257	0.207447	-0.0145111	2.63868	4.42067	34	1707.77	survey_2002626
1.08757	0.307207	0.109142	-0.108637	5.16838	7.85439	42	1210.75	survey_2002627
0.0785823	1.27228	0.590224	0.00931654	2.27871	4.45853	44	1492.69	survey_2002628
-0.318018	0.641604	-0.398422	0.0559124	3.14939	4.43295	18	1355.29	survey_2002629
-0.0107913	0.637557	-0.317354	-0.0419292	3.55143	4.77066	22	1441.14	survey_2002630
1.20791	0.0422409	-0.215715	0.08175	5.96689	9.64791	33	1290.72	survey_2002631
0.420266	-0.112975	0.344342	0.195118	3.86459	7.95195	30	489.035	survey_2002632
-0.743241	0.46646	0.335246	-0.028612	2.38004	3.83756	22	502.033	survey_2002633
-0.844786	1.75929	0.525859	-0.098669	1.52432	2.57254	33	1666.12	survey_2002634
1.24336	-0.422768	-0.179596	2.30556e-05	7.06782	10.5556	31	754.777	survey_2002635
1.73717	-0.907536	-0.532026	-0.0129998	10.7803	14.2511	28	743.668	survey_2002636
-0.109682	0.147127	-0.106813	-0.0537112	3.74283	5.20108	21	679.139	survey_2002637
0.951904	0.358242	0.0936528	0.1952	4.35172	8.63608	37	1292.18	survey_2002638
1.0963	0.245834	-0.131208	-0.0734039	5.59233	8.09104	36	1383.47	survey_2002639
-1.4405	2.11064	0.225749	-0.176735	1.25965	1.76361	24	2278.4	survey_2002640
2.44416	-1.58078	-0.0226147	-0.0479168	14.6199	22.358	43	334.615	survey_2002641
-1.09569	2.63549	0.442415	-0.302662	1.1957	1.66665	37	3931.82	survey_2002642
0.320008	1.01398	0.588931	-0.0147513	2.69772	5.17258	46	1261.09	survey_2002643
-0.524761	1.11841	0.690229	0.0644558	1.84121	3.77155	34	878.812	survey_2002644
-1.09932	2.17327	-0.426961	-0.0364933	1.60013	2.09461	19	4955.71	survey_2002645
0.0219106	-1.28675	-0.0567457	-0.0757553	5.9354	7.81181	16	144.515	survey_2002646
0.0448823	-0.812615	0.0433084	-0.0181754	4.94279	7.23061	19	229.607	survey_2002647
0.325929	0.437798	0.198035	-0.00673941	3.58458	5.94883	32	917.335	survey_2002648
0.0486033	1.29263	0.218381	-0.0521624	2.56109	4.18814	36	1988.86	survey_2002649
1.27548	-0.22628	0.0146686	-0.0210777	6.41932	10.1228	37	812.315	survey_2002650
0.381479	0.245442	0.372355	0.169954	3.43552	7.05974	33	690.991	survey_2002651
0.62793	1.16225	0.259246	-0.0691074	3.23155	5.40618	46	2208	survey_2002652
-1.04548	1.62126	0.210543	-0.0116253	1.57352	2.55004	24	1694.76	survey_2002653
-0.944867	0.847606	0.438866	0.0647573	1.85791	3.39164	23	648.746	survey_2002654
0.0347443	0.659896	0.590818	0.12432	2.5733	5.44432	36	765.777	survey_2002655
2.29698	-1.25151	-0.135132	-0.0302188	12.952	19.5052	41	489.439	survey_2002656
0.387682	0.991299	0.147177	0.0792776	3.05727	5.53513	36	1834.77	survey_2002665
0.540244	0.889896	0.240101	-0.079323	3.42953	5.56178	41	1591.11	survey_2002666
0.410458	1.22132	-0.139117	0.0594564	3.15751	5.16195	33	2975.3	survey_2002667
0.35451	0.660686	-0.214486	0.187888	3.55848	6.21945	26	1709.27	survey_2002668
0.579585	-1.24104	-0.101956	-0.0545904	7.13636	9.72757	20	207.564	survey_2002669
0.157075	-0.0650979	-0.116872	-0.0118218	4.31239	6.238	22	623.66	survey_2002670
-0.411404	1.41338	0.0279511	0.159227	2.05996	3.76387	26	2200.71	survey_2002671
0.112584	-0.282382	0.374673	0.126913	3.71508	7.09283	26	336.639	survey_2002672
0.462191	0.149536	0.274714	-0.0139668	4.00912	6.74838	33	672.527	survey_2002673
-0.285542	1.80048	0.163143	-0.0112824	1.96707	3.28878	34	3100.84	survey_2002674
0.0825983	1.30437	-0.209518	-0.0721639	2.95284	4.12676	29	2854.89	survey_2002675
2.47339	-1.60699	-0.250446	-0.14639	16.5226	21.4368	39	386.481	survey_2002676
1.74576	-0.738787	-0.34291	-0.0654954	9.92358	13.4066	33	765.668	survey_2002677
0.517081	0.130045	-0.146074	0.246215	4.21813	7.85047	25	993.648	survey_2002678
-0.243722	-0.522359	0.372778	0.115908	3.54266	6.5068	21	217.444	survey_2002679
1.01147	-0.512685	-0.146675	-0.0131481	6.66776	9.79271	28	593.676	survey_2002680
2.02113	-0.618006	-0.270658	0.0320704	9.93559	15.3145	39	963.675	survey_2002681
0.377337	-0.294792	0.194829	0.174757	4.23115	8.05795	26	439.629	survey_2002682
0.510996	0.954779	0.614963	0.152956	2.73103	6.20026	48	1316.48	survey_2002683
-0.375126	0.451111	0.161864	0.0328525	2.79172	4.57976	23	685.794	survey_2002684
-0.874289	1.94984	-0.360281	-0.127992	1.87448	2.31375	21	4033.41	survey_2002685
-1.34282	2.16529	0.377589	-0.232697	1.25192	1.76387	28	2225.37	survey_2002686
-2.03696	2.05382	-0.325801	-0.0401769	1.16571	1.49082	13	2539.87	survey_2002687
-1.58314	1.94646	0.0250327	-0.0995798	1.29716	1.79836	19	2113.07	survey_2002688
0.542918	0.228894	-0.331962	-0.038036	4.86229	6.60356	25	1222.78	survey_2002689
0.0402995	0.243629	-0.271869	-0.0648719	4.03972	5.32402	21	922.323	survey_2002690
-0.291651	-0.1025	-0.0916117	0.0332955	3.64452	5.40398	18	475.936	survey_2002691
-0.255599	0.831864	-0.360145	0.0185046	3.05119	4.24939	20	1656.37	survey_2002692
1.22343	0.598356	-0.00429489	-0.0132301	4.959	8.06862	44	1983.55	survey_2002693
-0.167898	1.76903	-0.143127	-0.0222218	2.27292	3.41746	30	4027.19	survey_2002694
-0.180777	2.0329	0.206836	-0.047877	1.90628	3.17377	39	4034.8	survey_2002695
0.174598	1.93274	-0.311946	-0.146217	2.68516	3.49441	34	6334.48	survey_2002696
1.07275	-0.603281	-0.0266897	-0.00628461	6.73307	10.3475	30	504.89	survey_2002697
0.838573	0.136599	0.0357586	0.0983117	4.71358	8.27855	33	984.112	survey_2002698
-0.0169635	1.06589	0.115652	0.256087	2.45601	5.07821	29	1737.8	survey_2002699
1.05709	0.0870726	-0.319529	0.154262	5.60867	9.30628	29	1387.22	survey_2002700
-1.09819	1.49955	0.282697	-0.0678484	1.60138	2.50577	24	1350.31	survey_2002701
-0.966073	1.55827	0.577713	-0.14888	1.55664	2.5165	31	1197.59	survey_2002702
-0.142854	1.111	0.232575	0.06801	2.40679	4.33683	31	1505.96	survey_2002703
0.0874484	1.57766	0.195477	0.0404419	2.32033	4.15301	38	2873.29	survey_2002704
-1.44607	0.820672	0.0378641	-0.0211014	1.83216	2.63758	15	663.935	survey_2002705
-1.10083	0.786153	0.486337	0.0132884	1.80247	3.15575	22	535.774	survey_2002706
-0.378004	1.77246	-0.186086	-0.059486	2.1692	3.07508	27	3744.45	survey_2002707
-1.19476	2.72728	-0.0685435	-0.259328	1.2869	1.57443	27	6244.07	survey_2002708
-0.245658	1.16351	-0.0396214	0.037452	2.50776	4.00451	26	1866.73	survey_2002709
-1.285	1.5586	-0.11583	-0.0708388	1.66197	2.2576	18	1797.24	survey_2002710
-1.62815	2.55278	-0.152948	-0.170913	1.15684	1.44874	20	4545.27	survey_2002711
-0.841349	1.36786	-0.552435	0.00690663	2.2635	2.90198	16	2594.73	survey_2002712
0.0587653	1.04707	0.478931	0.0895082	2.42469	4.87073	38	1282.53	survey_2002713
0.0776493	1.64511	0.269161	-0.154053	2.38724	3.67474	42	2789.84	survey_2002714
0.102156	0.471997	-0.00252453	-0.134632	3.65825	5.00598	27	973.203	survey_2002715
-0.11118	0.976021	-0.178901	-0.0783513	3.02192	4.14488	25	1768.48	survey_2002716
-0.52462	2.31483	0.258648	-0.144826	1.59176	2.45189	38	4368.81	survey_2002717
-0.0370529	1.70323	-0.26264	0.008768	2.48234	3.70616	29	4416.49	survey_2002718
-1.00741	2.28898	-0.0583019	-0.0352986	1.43085	2.13742	25	4403.87	survey_2002719
-0.858931	1.74328	-0.298464	0.0309768	1.85175	2.67637	20	3192.55	survey_2002720
-0.503605	2.26865	-0.0208604	-0.0884446	1.72811	2.5536	32	5289.02	survey_2002721
-0.421097	2.0905	-0.541105	0.0413669	2.08076	2.90692	23	7007.25	survey_2002722
0.0131559	2.08029	-0.0164859	-0.0584911	2.15572	3.3418	38	5554.87	survey_2002723
-0.263112	1.9563	-0.0414626	-0.159445	2.1273	2.92625	33	4232.83	survey_2002724
-0.673385	0.928146	-0.221192	-0.0996346	2.57697	3.31433	19	1312.86	survey_2002725
-1.10782	1.03988	0.103331	-0.0119038	1.88662	2.87318	19	947.104	survey_2002726
-0.74015	-0.250134	0.500616	0.220589	2.55019	5.29604	19	212.446	survey_2002727
-2.18461	1.90246	-0.603039	-0.0171866	1.24639	1.46532	10	2502.26	survey_2002728
-1.96392	0.612557	-0.329789	0.0993676	1.73561	2.38492	9	562.234	survey_2002729
-1.35604	0.999129	-0.1611	-0.134194	1.98484	2.44254	15	962.952	survey_2002730
-0.644804	0.990846	-0.100834	-0.119495	2.48414	3.27772	21	1291.75	survey_2002731
0.025657	0.521479	-0.264606	0.0250561	3.57229	5.17592	22	1257.12	survey_2002732
-0.664231	1.09684	0.275168	0.106697	1.96487	3.61847	25	1120.87	survey_2002733
-0.0957765	1.4148	-0.153033	-2.22228e-05	2.57226	3.89267	28	2867.31	survey_2002734
-0.34573	0.674288	0.147423	0.110751	2.57522	4.56147	24	912.802	survey_2002735
-0.308354	1.06462	-0.0210211	-0.138496	2.68541	3.64885	26	1543.7	survey_2002736
-0.325031	0.110573	-0.0696632	0.022842	3.37513	5.02728	19	579.712	survey_2002737
-1.30807	1.36439	-0.0840871	-0.244933	1.84706	2.14404	18	1351.79	survey_2002738
-0.498371	0.942413	-0.275506	-0.108427	2.77919	3.51661	20	1512.95	survey_2002739
-0.0350765	0.55117	0.0484594	0.142748	3.02379	5.39718	25	1010.24	survey_2002740
-0.865109	1.00767	0.0161241	-0.023758	2.13454	3.16003	20	1099.59	survey_2002741
0.905077	-0.133331	-0.178236	0.121889	5.51365	9.15207	28	899.757	survey_2002742
0.546122	0.670441	-0.479264	0.0914249	4.25147	6.30082	25	2289.16	survey_2002743
0.448051	0.405186	-0.208799	-0.0585581	4.34149	6.03994	27	1279.57	survey_2002744
0.927743	-0.588466	0.142753	0.142629	5.73345	10.5986	30	431.674	survey_2002746
0.643486	0.693918	0.318935	0.189867	3.32266	7.05044	40	1342.73	survey_2002747
-1.0622	1.80521	0.00381919	0.0343272	1.54829	2.46005	22	2441.27	survey_2002748
-0.830343	1.08729	0.0653786	0.0346407	2.03436	3.24455	21	1188.18	survey_2002749
0.156605	0.27997	0.159083	0.140099	3.38979	6.25404	27	755.584	survey_2002750
0.183042	-0.303995	-0.0820131	0.0592668	4.49801	6.96465	21	480.345	survey_2002752
-0.229861	0.624761	0.151917	-0.0567981	2.8934	4.4234	26	880.473	survey_2002753
-0.047493	-0.503253	0.215255	0.124572	3.93627	6.99416	21	277.044	survey_2002754
0.890826	0.410873	0.209916	-0.0195047	4.39611	7.4461	41	1159.47	survey_2002755
1.66405	-1.03589	-0.130154	-0.0309731	9.75977	14.3619	33	453.075	survey_2002756
0.267257	0.0531336	-0.103299	-0.0193802	4.32117	6.30109	24	739.819	survey_2002757
-1.01138	0.783266	-0.0517898	-0.00470779	2.19626	3.18192	17	848.345	survey_2002758
0.739425	1.21078	0.0392191	-0.0467075	3.50335	5.60624	43	2936.19	survey_2002759
0.0396694	0.525022	0.334416	0.155355	2.85961	5.68966	30	815.471	survey_2002760
0.705862	0.561338	0.180042	-0.0568154	4.03717	6.52165	39	1268.59	survey_2002761
0.844713	0.465369	0.0536023	-0.0929234	4.58464	6.89654	38	1339.86	survey_2002762
0.419165	0.0162449	0.567019	-0.0294987	3.79021	6.87441	37	450.968	survey_2002763
1.27666	-0.55134	0.102314	-0.0434149	6.9445	10.9024	36	529.289	survey_2002764
0.811004	0.797405	-0.438218	-0.0991966	4.76407	6.12941	31	2785.1	survey_2002765
0.195809	1.55047	-0.00721524	0.0795978	2.54017	4.427	35	3476.51	survey_2002766
2.54581	-0.937652	0.0931871	0.134516	11.3017	21.8738	54	673.701	survey_2002767
2.20412	0.0738965	-0.39256	0.0301098	8.95581	13.7388	47	2469.88	survey_2002768
0.703639	-0.382378	0.308893	0.071058	4.88539	8.90745	32	419.125	survey_2002769
1.38178	-0.81533	0.10786	0.121463	7.30112	13.2768	34	430.182	survey_2002770
0.136828	-0.79125	-0.067662	0.139448	4.93639	8.08264	18	277.174	survey_2002771
-0.118746	1.25493	0.76906	0.0505564	1.99813	4.25918	44	1165.77	survey_2002772
1.78285	-0.947986	0.105985	0.130636	8.69296	16.1782	39	454.085	survey_2002773
0.686523	-0.573976	0.00280928	0.156573	5.44642	9.62186	25	436.444	survey_2002774
0.270565	0.740788	-0.341106	-0.012428	3.7806	5.27389	25	1897.28	survey_2002775
0.448682	-0.773305	-0.0127732	0.011962	5.64535	8.52211	22	306.972	survey_2002776
-0.569631	0.525708	0.0851749	0.16537	2.4849	4.45334	20	738.85	survey_2002777
1.71406	-0.37423	-0.672803	0.0335809	9.36296	12.58	29	1485.84	survey_2002778
0.0463272	0.880504	0.286988	-0.0928084	2.87502	4.55762	34	1189.42	survey_2002779
0.0530303	1.5748	-0.28867	-0.0244548	2.71374	3.89527	29	4065.02	survey_2002780
0.771497	0.433842	-0.223357	-0.0533561	4.82438	6.83241	31	1565.54	survey_2002781
0.331411	0.473209	0.0956949	-0.0657434	3.74584	5.7052	31	1023.5	survey_2002782
2.05538	-1.56633	-0.174912	-0.111339	13.64	18.3615	34	312.779	survey_2002784
0.90394	-1.41079	0.0530126	-0.0465604	7.99014	11.6622	24	179.118	survey_2002785
-0.675224	0.848811	0.25107	-0.0618499	2.26017	3.50423	24	836.41	survey_2002786
-0.453603	1.77084	-0.146847	0.0518006	2.00397	3.17244	26	3575.02	survey_2002787
-0.661236	0.374882	-0.0183675	0.0381548	2.72291	4.15469	18	632.909	survey_2002788
0.322166	1.24756	0.12533	0.0655028	2.80425	5.01214	37	2385.53	survey_2002790
0.572443	-0.9754	0.0183763	-0.0909782	6.44105	8.92857	23	249.7	survey_2002791
-0.0848187	0.712598	0.267914	-0.0286442	2.83394	4.66965	30	955.279	survey_2002792
0.250337	-0.303692	0.0695177	-0.0238747	4.54194	6.87743	24	433.237	survey_2002793
0.895967	-0.196436	0.0388448	-0.0142434	5.52839	8.68107	32	685.219	survey_2002794
1.86713	-1.60042	-0.143946	-0.163343	13.0476	16.7359	32	265.384	survey_2002795
0.254454	0.680472	0.212615	0.0255047	3.20287	5.53362	33	1149.62	survey_2002796
-0.931151	0.0978871	0.247268	0.115253	2.41694	4.21156	17	338.018	survey_2002798
0.803685	-0.863964	-0.0116867	0.0280753	6.51148	10.1266	25	331.42	survey_2002799
0.362908	0.765432	-0.168702	0.110119	3.51565	5.8382	28	1826.69	survey_2002800
-1.12512	2.72273	-0.0206859	-0.177756	1.26193	1.69528	28	6296.77	survey_2002801
-0.502768	1.02131	0.658682	0.0529534	1.93531	3.87167	33	816.909	survey_2002802
-1.31303	2.13053	-0.390639	0.0814499	1.42429	2.07439	17	4244.27	survey_2002803
-1.47535	1.92234	-0.403949	0.0593917	1.44955	2.02588	15	3141.13	survey_2002804
-0.833396	2.41551	-0.294805	0.0334391	1.52959	2.28205	24	6725.54	survey_2002805
-0.735946	2.132	-0.0191729	0.0612977	1.56843	2.61194	27	4190.1	survey_2002806
-0.451185	0.390751	-0.317291	-0.0228044	3.25723	4.30934	17	891.013	survey_2002807
-0.537363	0.187469	-0.129549	0.0445758	3.09582	4.57527	17	598.586	survey_2002808
-1.03653	-0.422682	0.0578009	0.0537774	2.94075	4.43329	13	208.214	survey_2002809
-0.989179	-0.325555	-0.481602	0.0813651	3.37183	4.39101	10	364.109	survey_2002810
-2.37224	1.23616	0.128605	-0.117699	1.1893	1.56578	12	607.315	survey_2002811
-0.799138	-1.15877	-0.162624	-0.109869	4.50076	5.34208	11	120.146	survey_2002812
-0.457393	-0.324739	-0.194678	0.0199146	3.80767	5.29761	15	372.265	survey_2002813
-1.29278	0.423618	0.280184	0.13391	1.90616	3.39616	16	395.75	survey_2002814
0.0790248	0.0479771	-0.225406	0.112305	4.00078	6.25579	20	759.226	survey_2002815
-1.25939	-0.446598	0.369558	0.0415681	2.51249	4.0998	14	142.046	survey_2002816
-0.370549	-0.484595	-0.191872	0.0150766	4.11663	5.69658	15	325.055	survey_2002817
-2.46771	0.433715	0.0882454	-0.028924	1.42633	1.93594	9	253.487	survey_2002818
-0.782558	-0.0115135	-0.0274104	0.15212	2.8102	4.64089	15	403.232	survey_2002819
-0.604398	0.781595	-0.273064	-0.0237058	2.71888	3.67535	18	1224.12	survey_2002821
-0.359907	0.803581	0.102795	-0.0543136	2.66049	4.01287	25	1044.84	survey_2002822
-1.35037	1.00438	-0.00239499	-0.0172761	1.81279	2.61633	16	878.468	survey_2002823
-0.0951869	0.562839	-0.0297474	0.0336124	3.14772	4.94384	24	1032.84	survey_2002824
-1.0643	-1.12512	0.0558779	-0.045078	3.72032	4.97249	11	93.4954	survey_2002825
-0.889677	-0.939982	-0.363762	-0.113603	4.34696	4.83178	10	170.886	survey_2002826
-1.04973	-0.832149	0.302599	0.169124	2.94095	5.24854	13	111.734	survey_2002827
-1.21036	-1.39752	0.166336	0.0592372	3.56649	5.33726	10	60.5668	survey_2002828
-1.34091	-0.0631442	0.105737	-0.00705894	2.40277	3.4769	13	252.846	survey_2002829
0.0939882	0.145325	-0.204497	0.086833	3.92131	6.06056	21	832.388	survey_2002830
-1.1112	1.54543	0.223817	-0.00189744	1.56107	2.54714	23	1498.04	survey_2002831
0.204459	0.514887	0.00337875	-0.0414884	3.60644	5.4207	28	1088.1	survey_2002832
-1.34959	-1.71692	0.208476	0.0079268	3.76037	5.3375	9	38.1977	survey_2002833
0.203674	-1.75844	-0.243723	-0.122399	7.81001	9.17433	14	108.153	survey_2002834
0.309821	-0.27766	0.176829	0.192557	4.1072	7.88066	25	441.23	survey_2002835
0.332615	-0.962341	-0.272501	0.0745794	6.04723	8.75191	17	293.114	survey_2002836
-1.04471	0.375033	0.0918525	0.092888	2.26173	3.68796	16	486.945	survey_2002837
-0.501759	0.265582	-0.334951	-0.0344799	3.35321	4.33066	16	766.831	survey_2002838
-0.548021	1.37372	0.25507	-0.0587562	2.01862	3.23078	29	1575.95	survey_2002839
0.617117	0.44504	-0.133389	0.0260138	4.30838	6.70621	30	1392.34	survey_2002840
-1.7168	-0.0208064	-0.47128	0.0406502	2.42804	2.98047	8	350.361	survey_3000001
-0.936776	0.0993341	-0.419703	0.00663085	3.05981	3.87487	12	557.446	survey_3000002
-1.55791	-1.96627	0.235592	-0.0780146	3.85944	5.00575	8	25.2611	survey_3000003
-1.74919	-1.32507	-0.0809114	0.0734875	3.10221	4.22807	7	61.3896	survey_3000004
-2.46503	-2.37203	0.283858	-0.0736022	3.13043	3.88832	5	10.0335	survey_3000006
-0.52582	-0.792462	0.215515	0.0891906	3.68286	6.11058	16	158.691	survey_3000007
-1.5928	1.15056	0.385088	-0.118001	1.47948	2.19874	19	661.32	survey_3000008
0.0630539	0.396016	0.0568231	0.0114421	3.43204	5.44363	26	864.586	survey_3000009
-3.53182	-1.52179	0.359736	0.000455526	1.60396	2.13989	4	14.4508	survey_3000010
-1.65941	-1.49142	0.550491	0.0416466	2.82189	4.59141	10	32.3436	survey_3000012
-0.780702	-1.03257	0.188906	-0.131805	3.96617	5.21276	14	105.098	survey_3000014
-2.34581	0.266043	0.259369	-0.0263789	1.48433	2.13565	10	195.888	survey_3000015
-3.42845	-2.8289	0.282278	-0.171502	2.66667	2.82843	3	3.7325	survey_3000016
-2.20022	-0.721445	0.389349	-0.0618096	2.03578	2.86669	9	64.0336	survey_3000017
-3.00254	-2.00913	0.155638	-0.0307159	2.38843	2.91835	4	12.8082	survey_3000018
-2.17448	-0.734562	0.172266	-0.0426817	2.18273	2.91396	8	76.1105	survey_3000019
0.245038	0.389549	-0.127029	0.242064	3.54341	6.5871	24	1137.42	survey_3000020
-1.16644	-0.199939	0.0904284	0.13007	2.53404	4.14876	13	246.897	survey_3000021
-2.93273	-2.00362	0.0768371	-0.0824627	2.54959	2.90664	4	14.0315	survey_3000022
-1.70217	0.598322	0.107955	0.0419534	1.71274	2.614	13	440.613	survey_3000023
-1.31481	-1.3606	0.192538	-0.0306689	3.49345	4.83941	10	57.617	survey_3000024
-2.81399	-1.7243	0.294843	0.00386478	2.22018	2.9939	5	17.3111	survey_3000025
-0.534383	0.557511	0.168849	0.254631	2.35038	4.71171	21	742.429	survey_3000026
-1.38556	1.67099	0.402447	-0.128989	1.362	2.0802	24	1272.15	survey_3000027
-1.77967	0.873008	0.0202547	-0.0133965	1.61175	2.28817	13	606.71	survey_3000028
-1.3905	0.222384	0.329836	0.129814	1.92996	3.43688	15	290.965	survey_3000029
-2.28382	1.05694	0.274206	-0.141914	1.24947	1.68382	13	462.568	survey_3000030
-0.196371	-0.096547	0.196278	0.0448167	3.43792	5.6938	22	401.209	survey_3000031
1.59842	-1.22694	-0.305629	-0.0742974	10.8063	14.268	28	405.046	survey_3000032
-1.49138	2.44457	0.101824	-0.205558	1.17644	1.55682	24	3508.24	survey_3000033
-1.64911	0.725548	0.252209	0.0104169	1.62937	2.55399	15	460.93	survey_3000034
0.170601	0.941534	0.224621	0.178212	2.71025	5.43642	33	1501.31	survey_3000035
-1.78307	-0.607334	0.271022	0.0996966	2.21478	3.56718	10	100.926	survey_3000036
-0.447417	-1.3931	-0.0199715	-0.0851968	5.17097	6.63755	13	99.2057	survey_3000038
-1.31079	1.30633	0.0573225	0.0204471	1.6286	2.51648	18	1198.2	survey_3000039
-2.41789	0.164633	0.162	-0.0508988	1.54962	2.09502	9	181.797	survey_3000040
-1.17117	-0.705451	-0.0113557	0.048171	3.12066	4.49199	11	150.937	survey_3000041
-0.0900371	0.700295	0.0857809	0.1235	2.82888	5.03871	26	1119.71	survey_3000042
-1.3684	-0.441364	0.0228153	0.0491314	2.66924	3.89069	11	178.163	survey_3000043
-1.33201	-1.2377	0.133488	-0.0700724	3.45946	4.55247	10	67.8956	survey_3000044
-0.359464	-1.07038	0.212229	0.0896668	4.2363	7.00639	16	127.352	survey_3000045
-0.916032	0.00274866	-0.00930592	-0.0338937	2.8517	3.97354	15	363.934	survey_3000046
-0.343019	-1.43459	-0.0841674	-0.0894627	5.53935	6.9604	13	104.829	survey_3000047
-3.85929	0.812946	-0.91802	0.0957953	1.01397	1.04548	3	440.318	survey_3000048
-0.10257	0.639789	0.488607	0.241746	2.4342	5.4982	31	777.966	survey_3000049
-3.12001	0.709344	-0.0186056	-0.119646	1.12167	1.32274	7	265.972	survey_3000050
-1.681	-1.54336	0.162932	-0.0236634	3.26906	4.39627	8	40.4479	survey_3000051
-2.18182	-1.48124	0.0163101	-0.00515736	2.8006	3.56512	6	38.1902	survey_3000052
0.0947057	-0.992923	-0.340649	-0.0254011	5.95632	7.59121	15	260.793	survey_3000054
0.29714	-1.07518	-0.153835	-0.0721571	6.30234	8.24504	18	224.987	survey_3000055
-0.724886	-1.95125	0.156084	-0.0685662	5.22453	6.95533	11	41.1267	survey_3000056
-2.72987	-1.4795	0.0809861	-0.0844618	2.34226	2.75453	5	27.3762	survey_3000057
-3.99663	-1.8159	0.329658	-0.0203935	1.51515	1.89465	3	8.5134	survey_3000058
0.0825773	-0.106909	-0.300615	-0.00658278	4.48372	6.09992	19	664.478	survey_3000060
0.408647	-0.70933	-0.25863	0.0467457	5.79932	8.33699	19	394.491	survey_3000061
-3.6522	-0.981736	0.211804	0.00755687	1.36752	1.7761	4	27.6657	survey_3000062
-2.5222	-2.18808	0.243132	-0.0779915	2.9476	3.61392	5	12.308	survey_3000063
-1.2428	-0.700214	0.0341691	0.0298543	3.01999	4.32462	11	140.899	survey_3000066
-2.86163	-1.0371	0.056584	0.0881223	1.85419	2.55943	5	44.0015	survey_3000067
-2.59371	-0.688773	-0.331891	0.035404	2.10027	2.49948	5	98.5018	survey_3000068
-2.37621	-0.890834	0.163873	-0.0347091	2.13076	2.81006	7	58.6233	survey_3000069
-0.926767	-0.632323	0.0503373	0.0137201	3.30548	4.77957	13	174.24	survey_3000070
-3.94576	-0.591716	0.222233	-0.0892026	1.13925	1.36002	4	35.6944	survey_3000071
-3.02564	0.356277	0.301826	-0.132484	1.17519	1.50831	8	146.784	survey_3000072
-0.727153	0.527441	0.327929	0.0484251	2.28824	3.96135	22	552.801	survey_3000073
-2.52714	-0.954742	0.0523198	0.00879025	2.0955	2.74289	6	55.9423	survey_3000074
0.394495	-1.25811	-0.249707	-0.0734331	7.07939	8.94233	17	208.224	survey_3000075
-0.283902	-1.86589	-0.0786171	-0.0901394	6.41007	7.95016	12	67.0287	survey_3000076
-2.32417	-2.23012	0.0956661	-0.107451	3.375	3.87007	5	14.4494	survey_3000077
-4.57386	-2.25352	0.235526	-0.0536601	1.47059	1.64938	2	4.2567	survey_3000078
-2.78717	-1.50939	0.149034	-0.061052	2.25059	2.75368	5	24.5436	survey_3000079
-2.80536	-2.20157	0.0636904	-0.0912819	2.84444	3.19856	4	12.1281	survey_3000080
-1.52823	1.47865	0.365085	-0.119559	1.38246	2.07208	21	992.135	survey_3000081
-0.365578	1.24471	-0.449478	0.0469249	2.64249	3.70726	20	2660.34	survey_3000082
-1.56357	1.6695	-0.751688	0.118615	1.64167	2.12776	11	3036.38	survey_3000083
-0.807235	0.454331	-0.127874	0.0947931	2.55726	3.9457	16	708.956	survey_3000084
-1.42804	1.22422	-0.572455	-0.0528559	1.98443	2.30859	12	1670.94	survey_3000085
-1.13545	1.11907	-0.271237	-0.134253	2.13592	2.57602	16	1333.18	survey_3000086
-2.31259	-0.13659	0.261175	0.053942	1.63902	2.50247	9	130.172	survey_3000087
-1.0626	0.71881	-0.381759	0.18776	2.25452	3.47312	13	1040.24	survey_3000088
-3.38513	-1.27436	0.525168	-0.0195668	1.50512	2.11905	5	17.7911	survey_3000089
-3.11024	-0.582446	0.0192231	0.0299456	1.53856	2.00016	5	65.1849	survey_3000090
-1.16309	-0.0157482	0.369786	0.113907	2.22609	3.96773	16	242.043	survey_3000091
-1.75508	-1.7422	0.0828689	0.00380407	3.42395	4.54429	7	33.619	survey_3000092
-0.6416	-2.09065	0.319041	-0.0483799	5.29801	7.57099	12	32.4939	survey_3000093
-3.0013	0.445707	0.242853	-0.131446	1.17414	1.48653	8	171.601	survey_3000094
-4.65671	-1.97946	0.186948	-0.0275722	1.32432	1.50699	2	5.7622	survey_3000097
-2.72506	0.758979	-0.0611439	-0.00785682	1.22971	1.61924	8	360.367	survey_3000098
-1.34539	-0.166313	0.0510878	0.0837023	2.42864	3.73291	12	239.763	survey_3000099
-3.18598	0.623701	-0.449419	0.0737043	1.18723	1.43885	5	342.533	survey_3000100
-1.92719	0.853901	-0.669297	0.121655	1.79486	2.2766	8	977.629	survey_3000101
-3.42845	-2.8289	0.282278	-0.171502	2.66667	2.82843	3	3.7325	survey_3000102
-2.79198	0.16741	0.246002	-0.0378002	1.32098	1.82273	8	142.607	survey_3000104
-2.14782	-1.42926	0.472407	-0.0278786	2.45957	3.57829	8	28.5855	survey_3000105
-2.23912	-1.67626	-0.185428	-0.0233257	3.10805	3.60199	5	35.027	survey_3000106
-2.84872	0.471158	0.136387	-0.0758199	1.24128	1.61052	8	209.078	survey_3000107
-2.29843	-0.223872	-0.157663	0.0614525	1.90728	2.54676	7	165.837	survey_3000108
-4.07129	-1.64597	0.311162	-0.0194396	1.41176	1.76136	3	10.0315	survey_3000109
-0.231725	0.416819	0.418011	0.184678	2.59385	5.34962	27	597.913	survey_3000110
-1.8604	-1.24159	-0.0427981	0.0487322	2.90739	3.91373	7	61.5065	survey_3000111
-2.78204	1.11586	0.281777	-0.267805	1.08203	1.27319	11	374.61	survey_3000112
-3.20411	0.440079	0.155425	-0.150837	1.13362	1.35541	7	164.794	survey_3000113
-1.53119	-1.048	0.407626	0.0105105	2.7321	4.22402	11	62.1517	survey_3000114
-0.425344	-0.952691	0.0916602	0.0831086	4.15552	6.57419	15	153.985	survey_3000115
-1.37204	-1.56662	0.148318	-0.0145121	3.66482	5.02085	9	46.4673	survey_3000116
-0.00064091	-0.751965	-0.114227	0.0615231	4.85908	7.25737	17	276.126	survey_3000118
-2.06734	1.006	-0.232814	0.113081	1.44195	2.09326	10	763.781	survey_3000119
-1.49411	-0.886487	-0.059622	-0.00246039	3.04455	4.02117	9	108.712	survey_3000120
-1.63026	0.218497	0.342757	0.00874659	1.85493	2.93372	14	248.778	survey_3000121
-1.71447	-0.444993	0.130056	0.0665409	2.28238	3.43906	10	138.271	survey_3000122
-3.26079	-0.475496	0.37864	-0.0547558	1.3141	1.7742	6	50.4318	survey_3000123
0.231664	-2.10411	-0.115691	-0.138206	8.45666	10.088	14	67.7193	survey_3000124
0.515017	-1.33005	-0.382198	0.014216	7.58376	9.96586	16	230.708	survey_3000125
-0.602297	-0.170505	0.152515	0.207753	2.90966	5.37988	17	325.014	survey_3000126
-1.07679	-0.584652	-0.0017547	0.00516282	3.15325	4.42106	12	177.415	survey_3000127
0.0287421	-0.785401	-0.148621	-0.00115554	5.12775	7.15308	17	273.856	survey_3000128
-4.73792	-1.12435	-0.122722	0.00623738	1.08319	1.18287	2	18.1195	survey_3000129
-1.51613	-0.198717	-0.17696	-0.030445	2.58187	3.28378	10	248.711	survey_3000130
-1.23007	-0.762346	-0.31618	0.00912033	3.45337	4.31528	9	173.692	survey_3000131
-1.73195	1.72038	-0.145166	-0.016143	1.34209	1.86654	15	1785.08	survey_3000132
-2.16624	0.279686	0.146888	0.0518431	1.57869	2.3737	10	240.997	survey_3000133
0.451615	-1.16262	-0.223797	-0.047389	6.8983	9.06076	18	234.153	survey_3000135
-0.514121	0.106585	0.0338976	0.144192	2.93275	4.99883	18	497.608	survey_3000136
0.956612	-1.64228	-0.254072	-0.150116	9.91882	11.8267	20	177.746	survey_3000137
0.411441	-1.32688	0.077203	-0.0321335	6.49499	9.47065	20	151.932	survey_3000138
-1.31543	-1.22575	-0.292669	-0.0883975	3.95994	4.45888	8	96.5606	survey_3000139
0.816923	-0.921643	-0.404285	0.00839797	7.52793	10.0865	20	424.607	survey_3000140
-2.1645	1.04622	-0.0498218	0.00690264	1.35884	1.89556	11	644.783	survey_3000141
-2.32735	0.760173	0.035294	0.00656367	1.36295	1.91628	10	407.381	survey_3000142
-2.63195	1.04868	-0.0721823	-0.051607	1.18932	1.52422	9	517.422	survey_3000143
-2.41245	-1.1877	0.0297619	-0.0825038	2.43291	2.89864	6	45.8	survey_3000144
-2.69939	-1.47431	0.0822727	-0.0202576	2.3059	2.88157	5	28.2927	survey_3000145
-2.20666	-1.0581	0.152485	0.0702542	2.2886	3.3156	7	54.6976	survey_3000146
-3.5753	0.558888	-0.193587	-0.105244	1.04956	1.14924	5	207.928	survey_3000147
-0.721179	0.893531	-0.189529	0.0782817	2.37208	3.61161	18	1250.12	survey_3000148
-3.2518	-0.645797	-0.223122	0.0744555	1.57699	1.95167	4	69.3092	survey_3000149
0.296136	-1.07502	-0.337938	-0.0102811	6.49862	8.46489	16	263.298	survey_3000150
-1.75037	0.970889	-0.037388	0.00880585	1.59562	2.28044	13	720.025	survey_3000151
-1.67216	0.149009	0.276582	0.0149572	1.89852	2.93992	13	238.276	survey_3000152
-1.99814	-0.964017	-0.0634307	0.0439565	2.5752	3.44188	7	79.0929	survey_3000153
-1.78239	-0.582194	0.250264	0.0789211	2.22993	3.50381	10	105.023	survey_3000154
-4.72951	-1.0382	-0.166574	0.0102094	1.07134	1.16183	2	20.709	survey_3000155
-3.56643	-0.338633	0.219176	-0.0741404	1.1995	1.49412	5	56.9609	survey_3000156
-0.724559	1.09103	-0.0249857	-0.176313	2.34422	3.01106	22	1290.68	survey_3000157
-1.61306	1.63934	0.199934	-0.0700591	1.31973	1.9637	19	1305.36	survey_3000158
-0.76534	-1.05231	0.302607	0.142272	3.49658	6.12516	14	100.343	survey_3000159
-3.39107	-0.183042	0.323994	-0.109943	1.19616	1.51587	6	67.238	survey_3000160
-4.74422	-1.41068	0.00758862	-0.00373267	1.13573	1.26792	2	11.8981	survey_3000161
-3.53803	-0.470518	0.264725	-0.0555608	1.23374	1.58061	5	48.4296	survey_3000162
-1.39314	-0.655786	0.41653	-0.00277375	2.55894	4.0109	13	101.09	survey_3000164
-0.18979	-0.965173	-0.0381746	-0.0767095	4.99333	6.61947	16	182.521	survey_3000165
-1.33258	-0.991489	0.0571319	0.0114046	3.19066	4.45365	10	95.9546	survey_3000166
-1.02373	-0.986233	-0.172802	0.0409073	3.75109	5.06724	10	135.255	survey_3000167
-3.24636	0.0386166	0.136407	-0.0505661	1.2175	1.5563	6	107.876	survey_3000168
-3.72886	-0.0315654	0.173604	-0.151185	1.08117	1.24153	5	75.082	survey_3000169
-4.26374	-0.893216	0.108519	-0.0462364	1.13525	1.31932	3	24.2515	survey_3000170
-0.906002	1.08896	0.580987	0.0510561	1.69038	3.2313	27	767.67	survey_3000171
-3.00173	-1.27346	0.249786	0.0346928	1.82535	2.51528	5	26.9634	survey_3000172
-1.6796	-1.26788	0.0113653	-0.0841218	3.22689	3.95039	8	60.8479	survey_3000173
-2.09182	1.99795	0.129049	-0.261016	1.10493	1.33562	17	1553.98	survey_3000174
-0.43968	-1.19085	-0.0940403	-0.0299488	4.89012	6.49705	13	133.195	survey_3000175
-1.0323	-0.994151	0.305314	0.0350658	3.26177	5.12738	13	91.5998	survey_3000176
1.43763	-1.17571	-0.264192	-0.062986	9.90519	13.312	27	384.264	survey_3000177
-2.06076	-1.36788	0.127071	-0.0524637	2.78244	3.55697	7	41.6256	survey_3000178
-1.41177	-1.03871	0.473561	0.0269365	2.76719	4.46742	12	63.4101	survey_3000179
0.466605	0.126972	0.000112351	0.0169633	4.33294	6.84789	28	821.179	survey_3000180
-1.53665	1.92875	-0.161687	-0.00373806	1.35045	1.92441	17	2504.68	survey_3000181
-2.61939	-3.12292	0.263488	-0.262276	4	4	4	4	survey_3000182
-2.65069	1.16987	0.432713	-0.319422	1.08666	1.29367	13	372.291	survey_3000183
-2.99717	-0.553313	0.70805	-0.0937755	1.35573	1.98994	8	40.3354	survey_3000184
-2.5875	-0.361782	0.349527	0.0159171	1.57432	2.33548	8	82.3631	survey_3000185
-2.04139	-0.393855	-0.0144486	0.124145	2.05108	3.0598	8	141.335	survey_3000186
0.584379	-0.104662	0.391277	0.21255	3.99703	8.56172	33	517.168	survey_3000188
0.273704	-1.1074	-0.330548	-0.0683164	6.64005	8.2033	16	246.913	survey_3000189
-0.73675	-1.72603	0.351323	-0.0955526	4.64331	6.48687	13	44.6154	survey_3000190
-1.54334	0.996706	0.269943	0.0065647	1.55434	2.48233	17	643.29	survey_3000191
-1.78711	-2.10935	0.230988	-0.0972713	3.75177	4.69092	7	19.3091	survey_3000192
-1.77965	-1.38523	-0.10681	-0.106913	3.37067	3.84887	7	55.665	survey_3000194
0.188194	-1.64177	-0.0410808	-0.1129	7.04428	8.95829	16	104.2	survey_3000195
-3.35556	-1.33834	0.139295	-0.000327684	1.72414	2.17294	4	22.883	survey_3000196
-3.71806	-0.736632	-0.330424	0.0857541	1.4175	1.664	3	54.5101	survey_3000197
-0.978514	0.00270074	0.23437	0.152507	2.42041	4.3176	16	303.024	survey_3000198
0.203708	-0.879915	-0.543172	0.108654	6.03771	8.21649	14	375.236	survey_3000199
-1.98773	-1.92949	0.0346788	-0.0843213	3.50161	4.13934	6	24.9349	survey_3000200
-0.676002	0.814625	0.0782862	0.0567992	2.29679	3.74268	21	945.635	survey_3000201
-0.577599	-0.580628	-0.0142831	-0.0480267	3.83137	5.23063	15	227.07	survey_3000202
-2.70872	-1.10962	-0.0962915	-0.0688247	2.21668	2.5342	5	47.7973	survey_3000203
-4.16071	-1.4	0.266805	-0.0253224	1.29293	1.58949	3	12.996	survey_3000204
-2.07827	-1.45959	0.187316	-0.040484	2.77862	3.64637	7	35.6967	survey_3000205
-3.56776	1.58628	-1.44733	0.207388	1.00108	1.00498	3	1834.39	survey_3000206
-4.743	-1.43869	0.0189651	-0.00456341	1.14213	1.27753	2	11.4415	survey_3000207
-2.80202	-1.82433	0.331301	0.00497297	2.27044	3.09131	5	15.1714	survey_3000208
-0.736169	-1.25065	0.0186561	-0.0332134	4.35128	5.87705	12	98.7424	survey_3000209
-1.22924	-0.379212	0.000454067	-0.049532	2.87303	3.83645	12	203.482	survey_3000210
-0.32878	-0.112679	-0.36811	0.0729504	3.85814	5.40184	15	579.147	survey_3000211
-0.516173	1.15784	0.390168	0.0870819	1.97772	3.75359	29	1171.87	survey_3000214
-0.705007	1.41123	0.194956	0.0130715	1.87362	3.11807	26	1618.43	survey_3000215
-2.22582	-1.93681	-0.100898	-0.0775916	3.35616	3.76947	5	24.5327	survey_3000216
-2.27333	-0.709124	0.274605	0.0442292	1.96583	2.92625	8	70.0677	survey_3000217
-2.26957	-0.715755	0.269457	0.0319551	1.98441	2.91588	8	69.793	survey_3000218
-1.76717	-0.389074	0.457164	0.0303597	2.02897	3.29337	12	109.954	survey_3000219
-3.10217	-1.73862	0.525823	0.00491558	1.88462	2.70298	5	12.3515	survey_3000220
-4.1884	-1.30618	0.244281	-0.028992	1.25581	1.53089	3	14.4493	survey_3000221
-3.77496	-0.561593	-0.362221	0.093336	1.32879	1.56066	3	65.9281	survey_3000222
-0.811305	-1.05229	-0.0262323	-0.0648801	4.10162	5.3248	12	121.68	survey_3000223
-1.38134	-0.955468	0.450874	0.117734	2.65444	4.64321	12	73.1301	survey_3000224
-1.80277	-0.410474	0.207782	0.124557	2.09532	3.40422	10	130.959	survey_3000225
-1.05731	-2.01765	0.0742212	-0.0934987	4.91295	6.10094	9	34.5001	survey_3000226
-1.13855	-1.80072	0.0449621	-0.0798599	4.49733	5.62567	9	43.1347	survey_3000227
-1.95517	-0.486628	-0.0904324	0.0044704	2.32352	3.03334	8	137.901	survey_3000228
0.0901231	-1.10281	-0.304113	-0.0648196	6.16761	7.63942	15	222.388	survey_3000229
0.189368	-1.18131	-0.107592	-0.0325349	6.08824	8.3027	17	184.813	survey_3000230
1.05232	-1.2237	-0.47686	-0.0534546	9.3331	11.5407	20	357.779	survey_3000231
0.401216	-1.5916	-0.185975	-0.0108778	7.50243	10.1131	16	139.804	survey_3000232
-1.4502	-1.34813	0.125537	0.0216394	3.32203	4.6906	9	58.2609	survey_3000233
-0.0273046	1.02011	-0.178245	-0.0419193	3.02796	4.32063	26	1947.08	survey_3000234
-4.73596	-1.10139	-0.134214	0.00723893	1.07987	1.17706	2	18.7705	survey_3000235
-3.78804	0.141858	-0.653954	0.132392	1.15505	1.3125	3	179.23	survey_3000236
-2.77193	-0.99828	0.262032	0.00805414	1.83392	2.53388	6	40.1381	survey_3000237
-2.67608	-1.3014	-0.0369164	-0.0737394	2.33506	2.69392	5	37.5447	survey_3000238
-1.71703	-0.664809	0.0094251	-0.0115885	2.59666	3.47037	9	117.464	survey_3000239
-1.0832	-1.20128	0.115498	-0.0205759	3.6797	5.10849	11	81.7505	survey_3000240
-1.73296	-1.25182	-0.173281	-0.0358969	3.26991	3.92754	7	70.4596	survey_3000241
-1.30126	-2.15821	-0.133105	-0.117191	5.04988	5.62778	7	30.7593	survey_3000242
0.164341	-0.332721	0.184093	0.0573132	4.16912	7.02	24	374.081	survey_3000243
-3.41044	-2.63579	0.194119	-0.1403	2.57143	2.74946	3	5.01676	survey_3000244
-3.05215	-0.580467	0.543006	-0.0484415	1.3841	1.99726	7	43.809	survey_3000245
-2.73502	-0.454411	0.492265	-0.01673	1.49233	2.2271	8	61.4919	survey_3000246
-3.91815	-0.760064	0.282699	-0.0758061	1.18119	1.44843	4	28.7802	survey_3000247
-3.08529	-1.25158	0.613658	-0.00767787	1.6079	2.39519	6	19.7448	survey_3000248
-1.90998	-1.37569	0.253402	-0.0509902	2.82845	3.80301	8	40.2374	survey_3000249
-1.73506	1.63672	0.00883904	-0.020838	1.31525	1.90955	16	1439.78	survey_3002404
-0.59159	0.909207	-0.0294325	0.0585277	2.37258	3.76776	21	1189.71	survey_3002405
-3.23419	0.234699	0.0358195	-0.0560481	1.19133	1.47834	6	145.358	survey_3002406
-1.90177	-0.184559	0.30898	0.0204219	1.91257	2.93339	11	144.366	survey_3002407
-3.61106	-0.553404	0.347394	-0.0829044	1.21549	1.54983	5	39.773	survey_3002408
-1.74399	-0.768609	0.305365	0.0802021	2.34744	3.73987	10	83.6027	survey_3002409
-1.45753	-1.36342	-0.075374	0.0160561	3.53975	4.64928	8	66.7755	survey_3002410
-1.06207	-1.36517	0.213684	0.0743035	3.64557	5.66868	11	65.1977	survey_3002411
-1.26726	0.210396	0.291052	-0.0207107	2.16377	3.33616	16	304.704	survey_3002412
-1.28276	-0.847131	0.0997944	-0.0452064	3.13828	4.25463	11	110.024	survey_3002413
-1.35687	-0.454977	0.344314	0.107394	2.39342	4.09057	13	138.791	survey_3002414
-1.18446	1.8804	0.367543	-0.116986	1.38051	2.14726	27	1817.98	survey_3002415
-1.87157	-0.672857	-0.0784127	-0.0126982	2.5337	3.25902	8	115.665	survey_3002520
0.355274	0.325476	0.0225756	-0.0702051	4.03771	5.95087	29	932.273	survey_3002521
-2.10671	0.0608269	0.205756	0.0660484	1.68001	2.59428	10	187.026	survey_3002523
-1.18301	-0.585681	0.130765	0.121333	2.7984	4.53145	12	155.339	survey_3002525
-0.240998	0.658465	-0.235673	-0.0523324	3.19495	4.31929	21	1233.18	survey_3002526
1.54905	-0.466693	0.110344	0.119211	6.98098	12.9693	40	681.71	survey_3002527
-0.573369	-0.914875	-0.0568433	0.106788	4.0439	6.18669	13	168.609	survey_3002528
0.04956	-0.51041	0.144288	-0.0683531	4.48016	6.5534	22	292.734	survey_3002529
-0.216853	-0.039448	0.119176	0.0829275	3.38513	5.66581	21	452.796	survey_3002530
-1.15064	2.18037	0.0884752	-0.0676041	1.36295	2.05067	25	3227.73	survey_3002531
0.414442	-0.085199	0.0270334	0.0713309	4.40276	7.29469	26	628.594	survey_3002532
-3.3669	-1.80332	0.357127	-0.00392565	1.84906	2.44815	4	11.5255	survey_3002533
0.952864	-0.230312	-0.428516	-0.00461692	6.51455	8.85988	25	982.108	survey_3002534
0.302582	-0.713345	-0.102922	-0.00146328	5.44398	7.83991	20	326.702	survey_3002535
-0.785719	-0.102443	0.322074	0.102784	2.64916	4.67558	18	274.146	survey_3002536
-0.126527	-0.343433	-0.219467	0.018962	4.32465	6.06108	17	436.992	survey_3002537
0.119393	-0.53479	-0.226771	0.00667997	5.0143	6.96771	18	400.97	survey_3002538
-0.824485	-0.558207	0.198029	0.0236421	3.19513	4.93525	15	177.222	survey_3002539
-1.73775	1.47271	-0.0159081	0.0134414	1.3713	2.02378	15	1234.22	survey_3002540
-1.4347	0.970607	0.0987424	0.0303489	1.69527	2.62685	16	757.902	survey_3002541
-1.58228	1.58396	0.211964	-0.0444771	1.33794	2.04458	19	1242.14	survey_3002542
-0.378352	-0.494119	-0.0130418	0.138949	3.72659	6.1191	16	285.739	survey_3002543
-2.20202	2.10944	-0.258989	-0.125504	1.0969	1.31843	13	2321.2	survey_3002544
-2.15321	2.09512	-0.0653113	-0.199265	1.08778	1.30561	15	1979.19	survey_3002545
0.765525	-1.4213	-0.265577	-0.0750781	8.48689	10.7837	19	211.324	survey_3002546
-1.62515	1.18054	0.245976	-0.00361164	1.44721	2.27903	17	768.449	survey_3002547
-0.789324	0.888482	-0.0684034	0.00531352	2.30135	3.39936	19	1076.89	survey_3002548
-0.875671	0.460606	0.0770929	0.202623	2.25277	4.08955	17	601.051	survey_3002549
-1.20807	1.28275	-0.227419	0.0101179	1.85554	2.59706	16	1532.27	survey_3002550
-0.880019	1.29798	-0.170872	0.034538	2.01557	2.99093	19	1757.95	survey_3002551
-1.30875	1.18843	-0.0822605	0.0668816	1.72783	2.64767	16	1187.99	survey_3002552
-0.649108	1.30924	-0.0187767	0.0209256	2.0905	3.26163	23	1762.63	survey_3002553
-0.672405	-0.351097	-0.0218684	0.00514353	3.40451	4.88751	15	283.438	survey_3002554
-0.773318	-0.536209	0.0966669	0.192888	3.12317	5.46298	14	208.794	survey_3002555
0.282319	-1.3809	-0.0868362	-0.0263278	6.6108	9.09956	17	153.157	survey_3002556
-1.7045	2.10845	-0.152324	-0.0971134	1.24874	1.63693	17	2734.39	survey_3002557
-0.829158	-0.754361	0.0325506	0.0203903	3.55346	5.14001	13	162.391	survey_3002558
0.901977	-1.96253	-0.244027	-0.12324	10.5567	12.7409	18	121.663	survey_3002559
-0.816231	-0.285303	-0.208131	-0.0224342	3.39263	4.44524	13	326.8	survey_3002560
-1.25795	-0.50761	-0.0503368	0.00856322	2.93394	4.03535	11	183.68	survey_3002561
1.12295	-0.833536	-0.353781	0.0118441	8.0205	11.1756	24	522.11	survey_3002562
0.508148	0.0659652	-0.0770263	-0.000101715	4.60797	6.98799	27	829.951	survey_3002563
-2.23421	2.39028	-0.270967	-0.225765	1.04092	1.14835	14	3070.84	survey_3002566
-1.8143	2.53201	-0.0337132	-0.252871	1.08687	1.30012	20	3631.91	survey_3002567
-2.89387	0.912699	-0.257676	-0.0519635	1.19489	1.41292	7	453.974	survey_3002568
-2.57095	-0.37489	-0.148582	0.0736167	1.80195	2.39154	6	122.523	survey_3002572
-2.25215	-1.79862	-0.117936	-0.0187357	3.13879	3.71428	5	28.9018	survey_3002574
-1.18199	0.0382122	0.337084	0.0599778	2.24314	3.76999	16	258.099	survey_3002575
-1.9586	-1.77208	0.500995	0.0201807	2.82805	4.32211	8	21.2843	survey_3002578
-2.21626	-0.684874	0.201422	0.00233922	2.06662	2.9018	8	77.6799	survey_3002579
-1.14597	-1.08466	0.0650282	-0.129693	3.68023	4.5557	11	91.6028	survey_3002580
-0.342038	-0.497367	0.407713	0.0450193	3.45579	5.99453	21	204.192	survey_3002581
0.262824	-1.02338	-0.310625	0.0479587	6.13999	8.51305	16	271.558	survey_3002582
-1.25846	-0.607695	0.12723	-0.0481236	2.92867	4.03956	12	141.483	survey_3002583
-2.93926	-1.4762	0.270152	-0.0189988	2.00826	2.63993	5	21.674	survey_3002584
-2.27814	-0.468213	0.363643	0.00483949	1.80737	2.69812	9	84.1283	survey_3002585
-1.44256	-0.70479	0.206326	0.064563	2.6477	4.09864	11	111.89	survey_3002586
-1.1237	-0.589849	0.298242	-0.0304999	2.88221	4.30719	14	135.201	survey_3002587
-0.708094	-1.02574	0.198568	0.0307191	3.80607	5.84308	14	112.627	survey_3002588
-0.363974	-1.15742	-0.0550607	-0.0766327	5.00076	6.48363	14	137.684	survey_3002589
0.449549	-0.77441	-0.129908	-0.0668534	6.02462	8.14352	21	330.822	survey_3002590
-2.22619	-0.494125	0.118095	-0.00862288	2.00392	2.72971	8	101.443	survey_3002591
-2.21649	-0.0712688	0.300919	-0.0513806	1.70923	2.42036	10	138.934	survey_3002592
-2.30703	-1.33398	0.580624	0.036885	2.13949	3.40678	8	27.326	survey_3002594
-2.42859	-0.659529	0.12996	0.035992	1.92252	2.69177	7	76.6963	survey_3002595
-0.916717	-1.34168	0.0590522	0.00152859	4.0957	5.7117	11	79.8673	survey_3002596
-0.948079	-0.524261	0.0107017	-0.0033594	3.2368	4.56286	13	199.491	survey_3002597
-0.262626	-1.35724	-0.170739	-0.0637362	5.65597	7.12233	13	127.679	survey_3002598
-0.385829	-1.29185	-0.105762	-0.0665489	5.22165	6.67556	13	122.64	survey_3002599
0.0902148	-1.75547	-0.0203869	-0.0923833	6.94507	8.97362	15	86.6775	survey_3002600
-0.683009	-1.23258	-0.00785017	0.0208112	4.35324	6.14403	12	106.73	survey_3002601
0.32491	-0.48411	-0.107792	0.0662186	5.00579	7.73498	21	432.039	survey_3002616
-0.390047	0.0567549	0.130695	0.317429	2.82741	5.85247	19	481.03	survey_3002617
-0.901943	1.22756	0.203434	0.181424	1.72968	3.30676	22	1237.34	survey_3002618
-1.49784	1.65831	-0.101918	-0.0800958	1.49873	2.01388	17	1783.43	survey_3002619
-1.85512	-0.147314	-0.279286	0.104447	2.21613	3.03432	8	248.534	survey_3002620
-1.38982	0.945438	0.0347679	-0.0646968	1.83225	2.5525	16	776.968	survey_3002621
-1.43991	0.155484	0.2715	0.121936	1.97462	3.40684	14	275.928	survey_3002622
-1.02845	2.15679	0.143593	-0.0641663	1.40656	2.17352	27	3199.61	survey_3002623
-1.59197	1.31541	0.256055	-0.0165823	1.40957	2.21673	18	895.524	survey_3002624
-3.01849	2.19278	-1.27984	0.0978865	1.0038	1.01598	5	3988.66	survey_3002918
-2.24082	-1.77147	0.18402	-0.027654	2.86866	3.7259	6	23.5707	survey_3002919
-3.02467	1.84727	-0.839788	-0.0149882	1.01604	1.05761	6	1883.96	survey_3002920
-3.21201	0.454967	-0.354943	0.068602	1.20481	1.48724	5	260.832	survey_3002921
-1.9729	0.613971	-0.520139	0.13334	1.80632	2.40342	8	655.718	survey_3002922
-1.9254	0.739039	-0.903934	0.0139422	2.07386	2.19703	7	1014.69	survey_3002925
-1.14493	-0.97096	-0.272427	0.0454899	3.68205	4.80612	9	140.324	survey_33003062
-0.854769	-0.0256738	0.0566262	-0.0691447	2.91898	4.03342	16	342.626	survey_33003063
-0.631548	-1.02368	0.130971	0.013916	4.00974	5.95256	14	123.136	survey_33003064
-1.46251	0.70238	-0.103852	0.0927743	1.88428	2.85589	13	662.432	survey_33003065
-0.45579	-0.698789	-0.0570544	-0.0517239	4.19573	5.63762	15	218.842	survey_33003066
-1.13359	-0.713756	-0.199483	0.067413	3.32611	4.58674	10	177.319	survey_33003067
-0.661513	-0.605717	-0.164824	0.0210286	3.8194	5.25595	13	242.15	survey_33003068
-0.0258152	-1.03182	0.00311773	-0.00645864	5.18382	7.47011	17	180.589	survey_33003069
-3.46216	-0.0571661	-0.319079	0.0909871	1.26084	1.55444	4	128.811	survey_33003070
-1.55892	0.158662	-0.240668	0.121847	2.20307	3.19078	10	390.705	survey_33003071
0.185421	-0.857075	-0.470498	-0.0202509	6.12383	7.58936	15	350.595	survey_33003072
-1.82374	1.16352	-0.0605367	0.0253268	1.47085	2.12614	13	876.316	survey_33003073
-1.43173	0.185657	0.0550765	-0.0272777	2.21368	3.10909	13	329.007	survey_33003074
-2.71262	-0.660747	0.0835546	0.0561336	1.75442	2.42789	6	69.4477	survey_33003075
-1.61803	-0.0875084	-0.101559	0.0788416	2.26383	3.25831	10	257.672	survey_33003917
-0.69539	-0.723522	-0.251849	-0.0334755	4.09353	5.1749	12	221.682	survey_33003918
-1.04947	-0.701555	0.193929	0.0532854	3.05338	4.75552	13	137.041	survey_33003919
-1.08385	0.0920051	-0.115466	0.107789	2.56416	3.9056	13	413.894	survey_33003920
-1.17174	-0.947716	-0.287945	-0.0151943	3.72432	4.57415	9	141.999	survey_33003921
-1.16767	-0.735746	-0.172071	0.0461961	3.3083	4.50351	10	165.889	survey_33003922
-1.77033	1.03199	0.078812	-0.00178053	1.50988	2.22381	14	694.256	survey_33003923
[truncated: 7,567 more rows]

## Sheet: Fig 1b
Figure 1b. Variation in Hill diversity metrics on ecosystem function - posterior distribution of estimated effects
Hill diversity - abundance	Hill diversity - species richness	Hill diversity - exponentiated Shannon	Hill diversity - inverse Simpson	.chain	.iteration	.draw
1.11875	1.02476	-0.07789	-0.106745	1	1	1
1.10654	1.02675	-0.11193	-0.129216	1	2	2
1.10045	1.03531	-0.0956142	-0.0996291	1	3	3
1.11062	1.04852	-0.112224	-0.0937118	1	4	4
1.09197	1.0377	-0.0771621	-0.112838	1	5	5
1.10066	1.03576	-0.107772	-0.10973	1	6	6
1.10214	1.03375	-0.0997431	-0.0780614	1	7	7
1.11962	1.07018	-0.115294	-0.0874769	1	8	8
1.10478	1.03928	-0.0971521	-0.126293	1	9	9
1.10007	1.05571	-0.135367	-0.124804	1	10	10
1.10581	1.04707	-0.109186	-0.119388	1	11	11
1.09339	1.01573	-0.132196	-0.0991479	1	12	12
1.10394	1.02683	-0.0936752	-0.115314	1	13	13
1.10379	1.05614	-0.118416	-0.120103	1	14	14
1.0974	1.00892	-0.103798	-0.0920361	1	15	15
1.10825	1.04279	-0.107963	-0.11387	1	16	16
1.09949	1.05033	-0.0988822	-0.135746	1	17	17
1.10929	1.05051	-0.0973839	-0.134344	1	18	18
1.08422	1.03561	-0.121554	-0.115235	1	19	19
1.11096	1.09068	-0.0806416	-0.128067	1	20	20
1.08785	1.057	-0.120913	-0.110912	1	21	21
1.09215	1.05968	-0.0854026	-0.0989399	1	22	22
1.10996	1.06153	-0.130929	-0.115991	1	23	23
1.09754	1.02652	-0.113647	-0.09627	1	24	24
1.11268	1.01411	-0.128063	-0.114243	1	25	25
1.09921	1.05162	-0.094024	-0.0925278	1	26	26
1.11675	1.04012	-0.122852	-0.110326	1	27	27
1.11442	1.0579	-0.094875	-0.0975387	1	28	28
1.10935	1.02878	-0.109923	-0.0870355	1	29	29
1.10214	1.08181	-0.0830146	-0.108013	1	30	30
1.11353	1.01702	-0.118013	-0.131082	1	31	31
1.09496	1.03706	-0.106739	-0.100156	1	32	32
1.10802	1.02202	-0.107532	-0.120889	1	33	33
1.12778	1.03935	-0.111332	-0.120827	1	34	34
1.09776	1.05592	-0.116831	-0.0986726	1	35	35
1.10279	1.05793	-0.108241	-0.119594	1	36	36
1.12069	0.999109	-0.119646	-0.120577	1	37	37
1.1058	1.0595	-0.0986745	-0.0961506	1	38	38
1.09035	1.06772	-0.125176	-0.109082	1	39	39
1.10833	1.07052	-0.119526	-0.0995182	1	40	40
1.09568	1.0473	-0.0979748	-0.108058	1	41	41
1.09553	1.00712	-0.100736	-0.114981	1	42	42
1.0878	1.0249	-0.120674	-0.146406	1	43	43
1.10549	1.00828	-0.10124	-0.134755	1	44	44
1.10533	1.03148	-0.111601	-0.116136	1	45	45
1.11285	1.02597	-0.104804	-0.1312	1	46	46
1.09971	1.06848	-0.121725	-0.108166	1	47	47
1.09959	1.04179	-0.108618	-0.104465	1	48	48
1.10414	1.06217	-0.117296	-0.112709	1	49	49
1.0912	1.01733	-0.103633	-0.088403	1	50	50
1.10591	1.04781	-0.118626	-0.0971431	1	51	51
1.09476	1.03173	-0.0917596	-0.109994	1	52	52
1.11466	1.07488	-0.12583	-0.125765	1	53	53
1.1129	1.06326	-0.108732	-0.12724	1	54	54
1.11252	1.05354	-0.14652	-0.120664	1	55	55
1.10712	1.02576	-0.0822229	-0.099709	1	56	56
1.09251	1.03879	-0.131068	-0.0962403	1	57	57
1.11492	1.01394	-0.127415	-0.0924597	1	58	58
1.10152	1.08578	-0.123814	-0.105782	1	59	59
1.10129	1.04651	-0.110576	-0.10889	1	60	60
1.07751	0.994389	-0.101143	-0.105113	1	61	61
1.11329	1.0207	-0.131538	-0.112546	1	62	62
1.10439	1.04152	-0.0985884	-0.112079	1	63	63
1.10264	1.05941	-0.107578	-0.123225	1	64	64
1.1085	1.0533	-0.1081	-0.122353	1	65	65
1.0868	1.02787	-0.126942	-0.0972487	1	66	66
1.09408	1.03863	-0.109167	-0.112376	1	67	67
1.12618	1.02696	-0.108206	-0.0958524	1	68	68
1.11454	1.03803	-0.109157	-0.13019	1	69	69
1.09112	1.05719	-0.0984812	-0.0990311	1	70	70
1.10332	1.06616	-0.101644	-0.118238	1	71	71
1.0989	1.0719	-0.0960836	-0.0961743	1	72	72
1.08153	1.06984	-0.079452	-0.111171	1	73	73
1.12329	1.05649	-0.118401	-0.117296	1	74	74
1.09601	1.05465	-0.116981	-0.115179	1	75	75
1.1129	1.05208	-0.123388	-0.113795	1	76	76
1.12707	1.06519	-0.116093	-0.120842	1	77	77
1.09047	1.0303	-0.0991221	-0.114555	1	78	78
1.10804	1.06323	-0.102407	-0.116496	1	79	79
1.08121	1.03447	-0.105138	-0.110812	1	80	80
1.11932	1.07117	-0.0886607	-0.0978782	1	81	81
1.10272	1.02195	-0.118898	-0.0961472	1	82	82
1.09863	1.00897	-0.12286	-0.115641	1	83	83
1.10337	1.05179	-0.117877	-0.127374	1	84	84
1.09905	1.0214	-0.122029	-0.104795	1	85	85
1.1158	1.01945	-0.0997527	-0.108317	1	86	86
1.09801	1.04948	-0.0952546	-0.129414	1	87	87
1.10257	1.04997	-0.0940965	-0.110046	1	88	88
1.10864	1.0514	-0.0898854	-0.0853402	1	89	89
1.08411	1.05655	-0.104126	-0.120758	1	90	90
1.11337	1.02503	-0.121965	-0.105124	1	91	91
1.1139	1.02046	-0.107082	-0.114485	1	92	92
1.11723	1.01365	-0.0891908	-0.101624	1	93	93
1.10356	1.07232	-0.102933	-0.101331	1	94	94
1.08008	1.07208	-0.10482	-0.113383	1	95	95
1.1129	1.05173	-0.0991103	-0.118243	1	96	96
1.10705	1.07294	-0.120088	-0.121912	1	97	97
1.10316	1.06081	-0.0996797	-0.122064	1	98	98
1.11091	1.05223	-0.126476	-0.108814	1	99	99
1.10347	1.04123	-0.12105	-0.105469	1	100	100
1.10449	1.03911	-0.133519	-0.113675	1	101	101
1.09456	1.04259	-0.086483	-0.103617	1	102	102
1.1131	1.03437	-0.130465	-0.12151	1	103	103
1.08962	1.00259	-0.116691	-0.115218	1	104	104
1.11647	0.998832	-0.104484	-0.118298	1	105	105
1.10262	1.05134	-0.122087	-0.0951032	1	106	106
1.10959	1.05552	-0.0909614	-0.0980161	1	107	107
1.10081	1.05121	-0.0999286	-0.113355	1	108	108
1.10144	1.05453	-0.0801683	-0.1032	1	109	109
1.11688	1.05541	-0.0956845	-0.0946021	1	110	110
1.08623	1.06964	-0.095477	-0.10642	1	111	111
1.08355	1.03551	-0.145672	-0.0839688	1	112	112
1.10339	1.01427	-0.1079	-0.128285	1	113	113
1.10692	1.03518	-0.0818834	-0.115707	1	114	114
1.10094	1.04325	-0.0896791	-0.109714	1	115	115
1.10608	1.04533	-0.100992	-0.11541	1	116	116
1.10557	1.04954	-0.124302	-0.118922	1	117	117
1.10403	1.03037	-0.10693	-0.109892	1	118	118
1.09937	1.04628	-0.0784824	-0.12321	1	119	119
1.115	1.06341	-0.0726064	-0.124817	1	120	120
1.08342	1.03919	-0.119618	-0.117299	1	121	121
1.10584	1.0683	-0.130103	-0.111608	1	122	122
1.09993	1.04095	-0.0892978	-0.122604	1	123	123
1.11824	1.02686	-0.134274	-0.100349	1	124	124
1.10651	1.03971	-0.0831618	-0.122887	1	125	125
1.08793	1.0392	-0.089008	-0.113468	1	126	126
1.10394	1.04573	-0.0985238	-0.0975284	1	127	127
1.12121	1.01601	-0.0982881	-0.10998	1	128	128
1.08655	1.02678	-0.0873036	-0.127713	1	129	129
1.10238	1.03173	-0.122672	-0.0831625	1	130	130
1.10572	1.07209	-0.100858	-0.129713	1	131	131
1.11957	1.07952	-0.127106	-0.1021	1	132	132
1.07553	1.07304	-0.119258	-0.0971393	1	133	133
1.09912	1.08345	-0.07977	-0.109806	1	134	134
1.08382	1.0686	-0.121506	-0.10946	1	135	135
1.08425	1.03771	-0.128877	-0.107246	1	136	136
1.10955	1.0068	-0.10682	-0.121606	1	137	137
1.10684	1.00285	-0.107486	-0.117115	1	138	138
1.11414	1.01184	-0.102892	-0.12624	1	139	139
1.10861	1.03476	-0.114332	-0.122319	1	140	140
1.11673	1.023	-0.117136	-0.108366	1	141	141
1.10673	1.03393	-0.117677	-0.0971018	1	142	142
1.10232	1.01658	-0.107953	-0.120093	1	143	143
1.10648	0.99563	-0.095061	-0.120015	1	144	144
1.10971	1.02806	-0.101057	-0.102732	1	145	145
1.09947	1.05114	-0.10637	-0.127663	1	146	146
1.09035	1.05659	-0.0906287	-0.110491	1	147	147
1.11209	1.05545	-0.11877	-0.0866258	1	148	148
1.10768	1.04625	-0.124957	-0.106619	1	149	149
1.1166	1.02917	-0.112241	-0.123671	1	150	150
1.10356	1.06373	-0.123093	-0.120897	1	151	151
1.10501	1.06424	-0.113297	-0.10503	1	152	152
1.08731	1.06042	-0.110231	-0.129452	1	153	153
1.10946	1.05915	-0.103188	-0.0761079	1	154	154
1.10582	1.02765	-0.106982	-0.112855	1	155	155
1.11483	1.05627	-0.151511	-0.111679	1	156	156
1.11879	1.05105	-0.102703	-0.108991	1	157	157
1.11553	1.04059	-0.121138	-0.106674	1	158	158
1.09871	1.0731	-0.112595	-0.105824	1	159	159
1.09825	1.06175	-0.0915443	-0.101673	1	160	160
1.11381	1.06339	-0.108936	-0.105864	1	161	161
1.08512	1.05706	-0.0974353	-0.102134	1	162	162
1.12495	1.05522	-0.131533	-0.118744	1	163	163
1.12469	1.05186	-0.0926006	-0.0959442	1	164	164
1.10536	1.06703	-0.116937	-0.123069	1	165	165
1.10282	1.05712	-0.105245	-0.124047	1	166	166
1.11091	1.01145	-0.0948566	-0.125706	1	167	167
1.11113	1.0236	-0.111603	-0.125226	1	168	168
1.11111	1.0635	-0.0989576	-0.114241	1	169	169
1.11139	1.09278	-0.13651	-0.106447	1	170	170
1.10517	1.08295	-0.128544	-0.10594	1	171	171
1.12274	1.08115	-0.0843683	-0.104216	1	172	172
1.10106	1.08609	-0.109758	-0.111279	1	173	173
1.11048	1.07719	-0.1094	-0.101779	1	174	174
1.10624	1.03307	-0.112198	-0.116406	1	175	175
1.08849	1.05067	-0.102325	-0.118577	1	176	176
1.10976	1.01774	-0.113633	-0.0890237	1	177	177
1.10877	1.01456	-0.106494	-0.131941	1	178	178
1.10397	0.998114	-0.10217	-0.117697	1	179	179
1.09829	1.02535	-0.0991686	-0.118092	1	180	180
1.10691	1.03314	-0.0958082	-0.107134	1	181	181
1.09702	1.03706	-0.094957	-0.121397	1	182	182
1.09755	1.06952	-0.0980538	-0.111011	1	183	183
1.10144	1.05098	-0.111017	-0.103873	1	184	184
1.11968	1.03283	-0.0838703	-0.114221	1	185	185
1.11415	1.03735	-0.0841799	-0.0926731	1	186	186
1.09652	1.02209	-0.136758	-0.107794	1	187	187
1.11488	1.04849	-0.125183	-0.106313	1	188	188
1.10306	1.05568	-0.131507	-0.123515	1	189	189
1.08946	1.05154	-0.134396	-0.0944994	1	190	190
1.09888	1.05567	-0.0938775	-0.122695	1	191	191
1.09363	1.06786	-0.10516	-0.0986413	1	192	192
1.11263	1.05507	-0.106565	-0.0968357	1	193	193
1.11055	1.02487	-0.103786	-0.118561	1	194	194
1.10047	1.04917	-0.102632	-0.123413	1	195	195
1.10692	1.0713	-0.0920013	-0.107535	1	196	196
1.10513	1.06362	-0.119762	-0.110329	1	197	197
1.0879	1.06698	-0.106977	-0.100089	1	198	198
1.09966	1.07387	-0.116886	-0.127989	1	199	199
1.08475	1.01338	-0.0990385	-0.0904022	1	200	200
1.1032	1.03048	-0.10786	-0.135863	1	201	201
1.09839	1.06958	-0.124573	-0.109255	1	202	202
1.0898	1.09329	-0.142467	-0.132294	1	203	203
1.12058	1.08511	-0.097689	-0.117804	1	204	204
1.09838	1.07637	-0.112058	-0.114562	1	205	205
1.09355	1.08372	-0.105912	-0.117268	1	206	206
1.12324	1.0566	-0.127419	-0.119879	1	207	207
1.1091	1.04963	-0.1215	-0.117897	1	208	208
1.1075	1.03425	-0.122263	-0.117639	1	209	209
1.08575	1.06314	-0.0955104	-0.100557	1	210	210
1.08105	1.02826	-0.0951733	-0.105912	1	211	211
1.12019	1.04463	-0.0940679	-0.132184	1	212	212
1.08175	1.04118	-0.099764	-0.127803	1	213	213
1.11446	1.07248	-0.0838711	-0.106929	1	214	214
1.11611	1.06704	-0.0927286	-0.116023	1	215	215
1.09303	1.0576	-0.0862188	-0.108771	1	216	216
1.11384	1.06106	-0.108146	-0.129112	1	217	217
1.09374	1.04706	-0.104924	-0.103312	1	218	218
1.08902	1.04712	-0.076076	-0.135248	1	219	219
1.11272	1.05462	-0.121992	-0.111867	1	220	220
1.09528	1.00318	-0.0931921	-0.113778	1	221	221
1.09498	1.08229	-0.0863666	-0.11259	1	222	222
1.09393	1.03712	-0.0963764	-0.11385	1	223	223
1.11124	1.09225	-0.0669338	-0.116221	1	224	224
1.10974	1.03057	-0.0793348	-0.118295	1	225	225
1.09869	1.05349	-0.0879058	-0.123723	1	226	226
1.11255	1.06573	-0.132096	-0.116424	1	227	227
1.10121	1.05293	-0.10691	-0.10054	1	228	228
1.09378	1.05823	-0.0755731	-0.116827	1	229	229
1.10064	1.03332	-0.106947	-0.123836	1	230	230
1.10089	1.0695	-0.101464	-0.114946	1	231	231
1.0949	1.04317	-0.105339	-0.129894	1	232	232
1.09832	1.06196	-0.12512	-0.0758804	1	233	233
1.086	1.01884	-0.0776636	-0.10754	1	234	234
1.10991	1.04625	-0.103953	-0.097586	1	235	235
1.09918	1.04758	-0.118419	-0.0993327	1	236	236
1.11855	1.04513	-0.110476	-0.107398	1	237	237
1.087	1.03783	-0.106336	-0.129111	1	238	238
1.097	1.02742	-0.129407	-0.126892	1	239	239
1.10948	1.03208	-0.107981	-0.124019	1	240	240
1.10465	1.03949	-0.145747	-0.11126	1	241	241
1.13072	1.01672	-0.112082	-0.115603	1	242	242
1.09018	1.00331	-0.134291	-0.105203	1	243	243
1.12855	1.06895	-0.130059	-0.0983768	1	244	244
1.08493	1.08425	-0.131427	-0.146555	1	245	245
1.10437	1.08923	-0.125524	-0.124656	1	246	246
1.12174	1.04537	-0.102233	-0.136816	1	247	247
1.10012	1.02033	-0.0937976	-0.11445	1	248	248
1.10789	1.01538	-0.107197	-0.0917891	1	249	249
1.10797	1.02892	-0.123675	-0.105558	1	250	250
1.09518	1.07425	-0.125104	-0.120592	1	251	251
1.09763	1.05634	-0.114696	-0.117455	1	252	252
1.11023	1.02765	-0.104928	-0.111285	1	253	253
1.09369	1.01177	-0.123511	-0.121651	1	254	254
1.10723	1.06774	-0.096051	-0.150968	1	255	255
1.09331	1.04797	-0.0870821	-0.126973	1	256	256
1.09384	1.06254	-0.113033	-0.0979782	1	257	257
1.09533	1.04717	-0.0857907	-0.102497	1	258	258
1.07901	1.03243	-0.0959704	-0.106581	1	259	259
1.12426	1.06098	-0.0993307	-0.103135	1	260	260
1.10723	1.00756	-0.122482	-0.123396	1	261	261
1.10598	1.00301	-0.113757	-0.0789443	1	262	262
1.12174	1.05464	-0.107917	-0.104568	1	263	263
1.09425	1.03894	-0.0990965	-0.11071	1	264	264
1.09736	1.03948	-0.0909657	-0.109534	1	265	265
1.11112	1.04374	-0.105191	-0.124429	1	266	266
1.12115	1.01917	-0.123315	-0.112135	1	267	267
1.09374	1.0702	-0.0961574	-0.112109	1	268	268
1.10798	1.02007	-0.115281	-0.131108	1	269	269
1.11052	1.03674	-0.110084	-0.123215	1	270	270
1.09571	1.02393	-0.114678	-0.114323	1	271	271
1.11874	1.03658	-0.107791	-0.101574	1	272	272
1.10235	1.01257	-0.1114	-0.111932	1	273	273
1.11932	1.01223	-0.122602	-0.118002	1	274	274
1.09339	1.04156	-0.115791	-0.128136	1	275	275
1.10728	1.03711	-0.121468	-0.099382	1	276	276
1.11651	1.04006	-0.117693	-0.110162	1	277	277
1.08683	1.05256	-0.143408	-0.103997	1	278	278
1.10891	1.01772	-0.131088	-0.120896	1	279	279
1.11571	1.02554	-0.112067	-0.124388	1	280	280
1.10795	0.999705	-0.125968	-0.107261	1	281	281
1.10711	1.04946	-0.122583	-0.0958553	1	282	282
1.1154	1.02912	-0.126549	-0.116018	1	283	283
1.07622	1.05812	-0.0921498	-0.0907734	1	284	284
1.12095	1.05064	-0.0973393	-0.090439	1	285	285
1.10362	1.07507	-0.0946846	-0.089977	1	286	286
1.09156	1.04958	-0.0799718	-0.130847	1	287	287
1.10838	1.03053	-0.0807493	-0.117972	1	288	288
1.11463	1.04047	-0.098314	-0.10113	1	289	289
1.10003	1.07347	-0.0905825	-0.103602	1	290	290
1.1223	1.02163	-0.112056	-0.0887058	1	291	291
1.0755	1.06086	-0.117302	-0.109705	1	292	292
1.1026	1.0598	-0.100669	-0.104386	1	293	293
1.10202	1.06957	-0.0964296	-0.108217	1	294	294
1.11324	1.06115	-0.0934852	-0.10566	1	295	295
1.12055	1.07045	-0.106511	-0.106202	1	296	296
1.09837	1.03031	-0.0984134	-0.126923	1	297	297
1.11182	1.03614	-0.0886368	-0.113794	1	298	298
1.09679	1.08939	-0.0831529	-0.106179	1	299	299
1.08854	1.10828	-0.115213	-0.120349	1	300	300
1.10715	1.12049	-0.114896	-0.101158	1	301	301
1.0989	1.09853	-0.104279	-0.120795	1	302	302
1.10528	1.08251	-0.104224	-0.109833	1	303	303
1.09622	1.09296	-0.0978601	-0.106212	1	304	304
1.11195	1.04695	-0.102613	-0.107403	1	305	305
1.11194	1.02873	-0.111713	-0.117125	1	306	306
1.08872	1.05009	-0.126446	-0.0935844	1	307	307
1.10193	1.06025	-0.119051	-0.0945973	1	308	308
1.10241	1.07687	-0.113232	-0.12174	1	309	309
1.09682	1.05553	-0.122969	-0.119205	1	310	310
1.10415	1.01763	-0.11226	-0.131081	1	311	311
1.11776	1.00552	-0.121944	-0.0821305	1	312	312
1.11337	1.04306	-0.112222	-0.087168	1	313	313
1.09283	1.05058	-0.134169	-0.124272	1	314	314
1.08688	1.04843	-0.0895817	-0.128476	1	315	315
1.10468	1.04809	-0.114948	-0.117993	1	316	316
1.10316	1.02939	-0.105005	-0.0965498	1	317	317
1.10845	1.03299	-0.123642	-0.126987	1	318	318
1.09963	1.03215	-0.10946	-0.0933599	1	319	319
1.08746	1.05237	-0.104131	-0.105986	1	320	320
1.09807	1.0459	-0.122627	-0.115193	1	321	321
1.10407	1.06053	-0.0980479	-0.105883	1	322	322
1.10003	1.06343	-0.0957163	-0.0915257	1	323	323
1.09785	1.02961	-0.134609	-0.0952387	1	324	324
1.08342	1.08919	-0.130448	-0.108834	1	325	325
1.11781	1.076	-0.12839	-0.0903889	1	326	326
1.09406	1.03838	-0.119619	-0.110513	1	327	327
1.09369	1.03514	-0.0965304	-0.129196	1	328	328
1.10611	1.04802	-0.101233	-0.0793975	1	329	329
1.10771	0.995056	-0.0911482	-0.121243	1	330	330
1.08802	1.01377	-0.113123	-0.128446	1	331	331
1.09784	1.02512	-0.0981479	-0.0909254	1	332	332
1.11081	1.0179	-0.112357	-0.141394	1	333	333
1.11035	1.02815	-0.0689248	-0.137007	1	334	334
1.09931	1.02526	-0.126306	-0.08206	1	335	335
1.10459	1.03727	-0.0998928	-0.10532	1	336	336
1.11625	0.997394	-0.0972291	-0.102959	1	337	337
1.09199	1.05972	-0.0944543	-0.114765	1	338	338
1.09097	1.03122	-0.0970885	-0.111826	1	339	339
1.12129	1.05898	-0.0975663	-0.0792149	1	340	340
1.08341	1.04522	-0.112111	-0.12107	1	341	341
1.09347	1.04685	-0.0831687	-0.12295	1	342	342
1.11095	1.06245	-0.0735884	-0.120712	1	343	343
1.08189	1.04861	-0.107124	-0.123406	1	344	344
1.12588	1.03238	-0.113991	-0.0960093	1	345	345
1.11557	1.06501	-0.0892922	-0.0985095	1	346	346
1.11947	1.05381	-0.124824	-0.0900766	1	347	347
1.09597	1.06421	-0.10173	-0.105194	1	348	348
1.09927	1.04567	-0.108446	-0.1085	1	349	349
1.10777	1.01633	-0.105368	-0.0944162	1	350	350
1.10704	1.04963	-0.107663	-0.117573	1	351	351
1.10598	1.0713	-0.119877	-0.121065	1	352	352
1.11265	1.02935	-0.119676	-0.0966277	1	353	353
1.08583	1.00901	-0.128408	-0.10512	1	354	354
1.10397	1.03995	-0.11406	-0.116982	1	355	355
1.09534	1.06612	-0.0817759	-0.104069	1	356	356
1.09728	1.06349	-0.10812	-0.102317	1	357	357
1.09161	1.05855	-0.100698	-0.116203	1	358	358
1.09987	1.02933	-0.111903	-0.103058	1	359	359
1.11287	1.06942	-0.109908	-0.118575	1	360	360
1.09791	1.08619	-0.101889	-0.114483	1	361	361
1.11243	1.05111	-0.0893858	-0.106726	1	362	362
1.10212	1.04818	-0.118726	-0.119413	1	363	363
1.0971	1.04896	-0.111385	-0.135723	1	364	364
1.10939	1.04522	-0.102228	-0.130202	1	365	365
1.08887	1.06348	-0.118955	-0.104997	1	366	366
1.09725	1.06389	-0.0788834	-0.0910203	1	367	367
1.08265	1.08362	-0.0907775	-0.108998	1	368	368
1.08637	1.08117	-0.109139	-0.109168	1	369	369
1.12161	1.05679	-0.0908516	-0.0999428	1	370	370
1.09623	1.04588	-0.0939711	-0.121326	1	371	371
1.09573	1.06647	-0.0983048	-0.104718	1	372	372
1.09766	1.02592	-0.111807	-0.0973915	1	373	373
1.1092	1.08106	-0.112699	-0.136739	1	374	374
1.08698	1.02708	-0.104644	-0.0936426	1	375	375
1.08164	1.04355	-0.132527	-0.116623	1	376	376
1.10251	1.04884	-0.114291	-0.118259	1	377	377
1.10845	1.06007	-0.104652	-0.134737	1	378	378
1.0961	1.06944	-0.101688	-0.0972858	1	379	379
1.09442	1.06836	-0.110507	-0.0939436	1	380	380
1.11399	1.03893	-0.106931	-0.106815	1	381	381
1.10536	1.02245	-0.0969324	-0.0901881	1	382	382
1.08717	1.07514	-0.0891966	-0.0979058	1	383	383
1.10321	1.03418	-0.087112	-0.117069	1	384	384
1.10432	1.06084	-0.10566	-0.11786	1	385	385
1.09839	1.08923	-0.11952	-0.0944222	1	386	386
1.09862	1.04411	-0.113574	-0.0838893	1	387	387
1.09596	1.04481	-0.125856	-0.138714	1	388	388
1.10914	1.0289	-0.121376	-0.0942918	1	389	389
1.10746	1.03963	-0.111671	-0.108982	1	390	390
1.09508	1.07484	-0.0906006	-0.122	1	391	391
1.11328	1.05639	-0.101814	-0.126985	1	392	392
1.114	1.07164	-0.128587	-0.109883	1	393	393
1.11333	1.03668	-0.124877	-0.118354	1	394	394
1.09832	1.04765	-0.0996085	-0.111882	1	395	395
1.11905	1.04272	-0.0917234	-0.101662	1	396	396
1.10339	1.07463	-0.0939292	-0.113598	1	397	397
1.10753	1.04235	-0.104916	-0.12498	1	398	398
1.11613	1.05784	-0.0994671	-0.109704	1	399	399
1.10153	1.05647	-0.133462	-0.11657	1	400	400
1.10281	1.02823	-0.101088	-0.109773	1	401	401
1.11454	1.06715	-0.106058	-0.107641	1	402	402
1.09563	1.02147	-0.113045	-0.118804	1	403	403
1.10003	1.05745	-0.0966033	-0.140218	1	404	404
1.10945	1.04431	-0.113421	-0.108426	1	405	405
1.10909	1.02414	-0.11436	-0.0937726	1	406	406
1.10313	1.07231	-0.136476	-0.111815	1	407	407
1.11215	1.05204	-0.102906	-0.0989056	1	408	408
1.09953	1.04215	-0.0816504	-0.0997088	1	409	409
1.11311	1.0811	-0.0863569	-0.103528	1	410	410
1.08449	1.08372	-0.124674	-0.108932	1	411	411
1.10984	1.08533	-0.099404	-0.0786112	1	412	412
1.12899	1.05222	-0.101655	-0.132928	1	413	413
1.1276	1.03149	-0.10639	-0.120057	1	414	414
1.09977	1.04958	-0.0996471	-0.104318	1	415	415
1.11024	1.02941	-0.110925	-0.106967	1	416	416
1.12374	1.02684	-0.105451	-0.140688	1	417	417
1.10575	1.02882	-0.0974177	-0.129621	1	418	418
1.11341	1.02395	-0.102065	-0.12034	1	419	419
1.09015	1.02463	-0.0885873	-0.135073	1	420	420
1.09742	1.03434	-0.140704	-0.0987818	1	421	421
1.09912	1.03005	-0.0939774	-0.105224	1	422	422
1.09727	1.06769	-0.140153	-0.1152	1	423	423
1.10776	1.04185	-0.117339	-0.126495	1	424	424
1.10496	1.05233	-0.0944495	-0.115927	1	425	425
1.11039	1.03727	-0.122394	-0.100936	1	426	426
1.10421	1.0516	-0.0918144	-0.114555	1	427	427
1.12568	1.0563	-0.113756	-0.112836	1	428	428
1.10811	1.06785	-0.0803222	-0.107412	1	429	429
1.09852	1.06988	-0.106987	-0.107102	1	430	430
1.1116	1.00016	-0.113316	-0.11577	1	431	431
1.11706	1.05477	-0.0987504	-0.108425	1	432	432
1.11739	1.0462	-0.106588	-0.120187	1	433	433
1.11818	1.02643	-0.122454	-0.100895	1	434	434
1.10658	1.00579	-0.0985964	-0.116359	1	435	435
1.08071	1.02695	-0.107856	-0.101262	1	436	436
1.09498	1.01212	-0.102856	-0.156374	1	437	437
1.10032	1.00677	-0.124491	-0.0939609	1	438	438
1.10118	1.05707	-0.0895672	-0.100487	1	439	439
1.08563	1.03216	-0.110283	-0.0998983	1	440	440
1.11232	1.03867	-0.108144	-0.103048	1	441	441
1.10877	1.04037	-0.120313	-0.0962338	1	442	442
1.09265	1.04408	-0.125409	-0.108115	1	443	443
1.11993	1.03018	-0.10287	-0.0757896	1	444	444
1.11745	1.05305	-0.121275	-0.153215	1	445	445
1.10396	1.03437	-0.101575	-0.131072	1	446	446
1.09156	1.05568	-0.106182	-0.109993	1	447	447
1.10786	1.04584	-0.109532	-0.10652	1	448	448
1.09683	1.02638	-0.0986214	-0.108587	1	449	449
1.10178	1.02382	-0.107281	-0.107893	1	450	450
1.11606	1.01694	-0.108727	-0.111601	1	451	451
1.08824	1.05202	-0.132495	-0.114426	1	452	452
1.10331	1.03565	-0.123429	-0.107852	1	453	453
1.10794	1.05408	-0.0751618	-0.1057	1	454	454
1.10929	1.07011	-0.103842	-0.0970808	1	455	455
1.10533	1.0771	-0.127953	-0.128756	1	456	456
1.10871	1.07312	-0.118629	-0.11592	1	457	457
1.11034	1.0787	-0.122526	-0.101053	1	458	458
1.09262	1.03732	-0.101488	-0.099275	1	459	459
1.10335	1.04437	-0.100365	-0.100989	1	460	460
1.09975	1.02	-0.114895	-0.122724	1	461	461
1.11741	1.02051	-0.129658	-0.110901	1	462	462
1.09431	1.06017	-0.126482	-0.117994	1	463	463
1.10771	1.0529	-0.129686	-0.112255	1	464	464
1.116	1.03197	-0.11498	-0.106115	1	465	465
1.10095	1.03562	-0.083569	-0.0996277	1	466	466
1.10148	1.06413	-0.103768	-0.129018	1	467	467
1.09606	1.04423	-0.111736	-0.0965497	1	468	468
1.09752	1.07058	-0.108568	-0.107962	1	469	469
1.11334	1.03998	-0.132706	-0.0952693	1	470	470
1.1039	1.01967	-0.0997525	-0.11256	1	471	471
1.10097	1.03014	-0.112128	-0.102761	1	472	472
1.09478	1.04709	-0.121156	-0.0941012	1	473	473
1.10218	1.02426	-0.0940446	-0.0932323	1	474	474
1.09543	1.06338	-0.0866463	-0.0885978	1	475	475
1.10347	1.03316	-0.112301	-0.106545	1	476	476
1.0912	1.03903	-0.113472	-0.11388	1	477	477
1.12294	1.03596	-0.115984	-0.115104	1	478	478
1.1036	1.07201	-0.0939831	-0.117203	1	479	479
1.09229	1.06893	-0.124455	-0.112662	1	480	480
1.09592	1.05851	-0.0964453	-0.115007	1	481	481
1.11714	1.05378	-0.106495	-0.107651	1	482	482
1.10612	1.0457	-0.114904	-0.111394	1	483	483
1.09828	1.05011	-0.130875	-0.0878501	1	484	484
1.11725	1.03691	-0.110363	-0.119467	1	485	485
1.10404	1.02913	-0.10831	-0.117956	1	486	486
1.12813	1.0639	-0.117185	-0.107775	1	487	487
1.09714	1.02435	-0.10275	-0.111793	1	488	488
1.09555	1.00717	-0.104049	-0.129181	1	489	489
1.08873	0.993278	-0.135448	-0.109023	1	490	490
1.10741	1.04701	-0.127813	-0.115391	1	491	491
1.10701	1.02883	-0.117812	-0.121084	1	492	492
1.10586	1.04935	-0.0878235	-0.102481	1	493	493
1.09614	1.04493	-0.107998	-0.0992404	1	494	494
1.09093	1.06214	-0.0952085	-0.0734069	1	495	495
1.10121	1.06682	-0.101448	-0.114882	1	496	496
1.1059	1.03779	-0.0835045	-0.126894	1	497	497
1.10935	1.01624	-0.112749	-0.103091	1	498	498
1.08649	1.01276	-0.0946389	-0.11045	1	499	499
1.09881	1.08371	-0.105544	-0.140143	1	500	500
1.10224	1.08906	-0.0906248	-0.0854268	1	501	501
1.09023	1.06056	-0.137001	-0.113864	1	502	502
1.12244	1.11869	-0.0923965	-0.112793	1	503	503
1.10721	1.06008	-0.119269	-0.113236	1	504	504
1.11445	1.06024	-0.11042	-0.0970606	1	505	505
1.11317	1.07403	-0.11903	-0.118436	1	506	506
1.11359	1.05399	-0.111006	-0.110386	1	507	507
1.09521	1.057	-0.123278	-0.0941292	1	508	508
1.10151	1.01339	-0.102204	-0.122397	1	509	509
1.11539	1.00305	-0.10643	-0.100795	1	510	510
1.0943	1.01168	-0.0914917	-0.112982	1	511	511
1.11927	1.08392	-0.086294	-0.132638	1	512	512
1.09461	1.0263	-0.120036	-0.106997	1	513	513
1.10816	1.02856	-0.097682	-0.103407	1	514	514
1.08753	1.04501	-0.0782767	-0.0926309	1	515	515
1.08929	1.06652	-0.101529	-0.104567	1	516	516
1.11826	1.02158	-0.131932	-0.118546	1	517	517
1.10215	1.03591	-0.12265	-0.110136	1	518	518
1.09421	1.00762	-0.095685	-0.101846	1	519	519
1.11057	1.0523	-0.109736	-0.109378	1	520	520
1.11603	1.04591	-0.121205	-0.115615	1	521	521
1.09717	1.05804	-0.108696	-0.105427	1	522	522
1.1043	1.01513	-0.125496	-0.102862	1	523	523
1.10324	1.03611	-0.109507	-0.0808778	1	524	524
1.10769	1.02906	-0.101163	-0.139547	1	525	525
1.09472	1.07968	-0.109324	-0.144041	1	526	526
1.12119	1.06889	-0.104782	-0.111889	1	527	527
1.07876	1.04412	-0.128621	-0.108938	1	528	528
1.12271	1.05942	-0.108933	-0.116846	1	529	529
1.09467	1.04082	-0.0916233	-0.120367	1	530	530
1.11478	1.03305	-0.100918	-0.126449	1	531	531
1.11579	1.05179	-0.110747	-0.103797	1	532	532
1.10499	1.04826	-0.0994371	-0.112736	1	533	533
1.0993	1.05053	-0.0891394	-0.110951	1	534	534
1.10183	1.04879	-0.119934	-0.106866	1	535	535
1.12349	1.04521	-0.0943476	-0.133824	1	536	536
1.12258	1.07234	-0.101984	-0.121636	1	537	537
1.08587	1.03737	-0.0999248	-0.123225	1	538	538
1.12135	1.02802	-0.114441	-0.112149	1	539	539
1.09418	1.0481	-0.113857	-0.126401	1	540	540
1.11242	1.03014	-0.100772	-0.11153	1	541	541
1.09929	1.04535	-0.0955535	-0.0946589	1	542	542
1.10731	1.05107	-0.125205	-0.119693	1	543	543
1.11334	1.00279	-0.104365	-0.117061	1	544	544
1.07898	1.02334	-0.113695	-0.0870826	1	545	545
1.09533	1.05869	-0.12077	-0.125877	1	546	546
1.11607	1.03478	-0.107181	-0.118889	1	547	547
1.08443	1.04299	-0.123639	-0.133133	1	548	548
1.09491	1.04344	-0.0824623	-0.0910895	1	549	549
1.09846	1.06434	-0.0934821	-0.127207	1	550	550
1.129	1.03395	-0.110334	-0.102701	1	551	551
1.12759	1.061	-0.103985	-0.101906	1	552	552
1.12943	1.04223	-0.109191	-0.107326	1	553	553
1.07056	1.0337	-0.107978	-0.0919996	1	554	554
1.10169	1.03164	-0.114402	-0.121029	1	555	555
1.10525	1.05764	-0.0907192	-0.131546	1	556	556
1.11963	1.05391	-0.104538	-0.105897	1	557	557
1.08179	1.06714	-0.095907	-0.115722	1	558	558
1.10844	1.01893	-0.112441	-0.105853	1	559	559
1.11538	1.06611	-0.101095	-0.117528	1	560	560
1.11203	1.07143	-0.123489	-0.109413	1	561	561
1.09694	0.999306	-0.110713	-0.138422	1	562	562
1.11654	1.07975	-0.123801	-0.11627	1	563	563
1.10276	1.03851	-0.110211	-0.111355	1	564	564
1.1072	1.03885	-0.113002	-0.114266	1	565	565
1.0945	1.03623	-0.102631	-0.128998	1	566	566
1.10682	1.0298	-0.103784	-0.111837	1	567	567
1.10157	1.02277	-0.122348	-0.113616	1	568	568
1.11548	1.02025	-0.121357	-0.114202	1	569	569
1.0916	1.01144	-0.0794513	-0.118632	1	570	570
1.08969	1.0304	-0.12184	-0.0945385	1	571	571
1.09793	1.02435	-0.0923411	-0.0910098	1	572	572
1.11579	1.03094	-0.10231	-0.120006	1	573	573
1.09839	1.04014	-0.136795	-0.106247	1	574	574
1.09816	1.04695	-0.0987684	-0.120184	1	575	575
1.09914	1.07037	-0.0908355	-0.114615	1	576	576
1.12303	1.06164	-0.102003	-0.10546	1	577	577
1.12394	1.04679	-0.0990248	-0.123612	1	578	578
1.10509	1.04058	-0.135971	-0.112261	1	579	579
1.11109	1.05736	-0.11356	-0.119809	1	580	580
1.11848	1.06436	-0.116787	-0.101333	1	581	581
1.08405	1.08888	-0.115768	-0.0964529	1	582	582
1.08545	1.0836	-0.112922	-0.10226	1	583	583
1.08587	1.06134	-0.109899	-0.0975357	1	584	584
1.09326	1.07012	-0.105032	-0.122603	1	585	585
1.09312	1.07255	-0.104386	-0.139368	1	586	586
1.10937	1.04948	-0.11126	-0.1022	1	587	587
1.1159	1.04451	-0.114951	-0.111317	1	588	588
1.10954	1.02679	-0.114272	-0.0876569	1	589	589
1.10349	1.03172	-0.0940954	-0.0975948	1	590	590
1.09248	1.05146	-0.075027	-0.119237	1	591	591
1.11341	1.02718	-0.0926175	-0.105819	1	592	592
1.11843	1.03011	-0.0877388	-0.111935	1	593	593
1.10281	1.04242	-0.0876925	-0.110202	1	594	594
1.1172	1.0221	-0.0950747	-0.108353	1	595	595
1.09026	1.06404	-0.0863333	-0.133025	1	596	596
1.12005	1.05228	-0.111196	-0.125441	1	597	597
1.12045	1.08015	-0.0959439	-0.106669	1	598	598
1.13014	1.02649	-0.103456	-0.101821	1	599	599
1.09056	1.00759	-0.0864177	-0.107579	1	600	600
1.12553	1.02544	-0.126934	-0.108923	1	601	601
1.1128	1.02296	-0.128554	-0.0901033	1	602	602
1.0925	1.04997	-0.115107	-0.108898	1	603	603
1.12374	1.03723	-0.118155	-0.111278	1	604	604
1.09244	1.03888	-0.116353	-0.105566	1	605	605
1.09705	1.03338	-0.0916691	-0.0973092	1	606	606
1.09266	1.04171	-0.0932994	-0.113505	1	607	607
1.11186	1.03282	-0.105898	-0.121582	1	608	608
1.10427	1.04725	-0.113764	-0.126204	1	609	609
1.107	1.09004	-0.0995366	-0.0997614	1	610	610
1.09314	1.04902	-0.148963	-0.118034	1	611	611
1.10502	1.10011	-0.113556	-0.111728	1	612	612
1.10025	1.05095	-0.101236	-0.116924	1	613	613
1.11014	1.08086	-0.106256	-0.115239	1	614	614
1.11781	1.06794	-0.102506	-0.126203	1	615	615
1.09954	1.03362	-0.103449	-0.118637	1	616	616
1.1049	1.01272	-0.105309	-0.110936	1	617	617
1.12242	1.04451	-0.107433	-0.109423	1	618	618
1.09972	1.03362	-0.126803	-0.108014	1	619	619
1.12612	1.05042	-0.105296	-0.0984668	1	620	620
1.1047	1.04982	-0.0958389	-0.133443	1	621	621
1.10038	1.05541	-0.081067	-0.104094	1	622	622
1.10196	1.02954	-0.115501	-0.112782	1	623	623
1.1049	1.0297	-0.118635	-0.11181	1	624	624
1.11334	1.04706	-0.0975296	-0.121274	1	625	625
1.11062	1.06187	-0.0966352	-0.108417	1	626	626
1.07826	1.03598	-0.0973051	-0.124583	1	627	627
1.11837	1.07505	-0.125938	-0.114915	1	628	628
1.10529	1.06126	-0.096358	-0.101806	1	629	629
1.10921	1.02086	-0.0877153	-0.0942162	1	630	630
1.10732	1.01326	-0.0955224	-0.107687	1	631	631
1.0932	1.04982	-0.0922459	-0.0978689	1	632	632
1.09658	1.03915	-0.108858	-0.107016	1	633	633
1.08247	1.05739	-0.127218	-0.101279	1	634	634
1.08292	1.0731	-0.128001	-0.126914	1	635	635
1.08726	1.06616	-0.089942	-0.0874812	1	636	636
1.13042	1.03374	-0.114451	-0.130382	1	637	637
1.11145	1.04653	-0.106553	-0.107074	1	638	638
1.09672	1.06112	-0.1299	-0.113722	1	639	639
1.12555	1.06604	-0.0937335	-0.116022	1	640	640
1.11206	1.06445	-0.113495	-0.103713	1	641	641
1.11841	1.07526	-0.110879	-0.0887465	1	642	642
1.0965	1.05013	-0.0986509	-0.138473	1	643	643
1.09905	1.07363	-0.102692	-0.0832924	1	644	644
1.10543	1.06043	-0.0848937	-0.0965425	1	645	645
1.10468	1.04168	-0.114906	-0.131925	1	646	646
1.11816	1.0299	-0.11373	-0.099185	1	647	647
1.12887	1.08644	-0.125414	-0.110918	1	648	648
1.089	1.07016	-0.113804	-0.128946	1	649	649
1.10809	1.07172	-0.12057	-0.0824146	1	650	650
1.09751	1.05	-0.0927425	-0.121463	1	651	651
1.0958	1.0746	-0.0941408	-0.118741	1	652	652
1.11526	1.04851	-0.12109	-0.113793	1	653	653
1.07638	1.02387	-0.123113	-0.114834	1	654	654
1.11404	1.06154	-0.105767	-0.107991	1	655	655
1.10401	1.06923	-0.0884311	-0.130978	1	656	656
1.09442	1.07144	-0.110014	-0.11936	1	657	657
1.11127	1.04485	-0.086442	-0.119384	1	658	658
1.09628	0.993332	-0.100841	-0.103368	1	659	659
1.09129	1.09033	-0.118083	-0.109606	1	660	660
1.11141	1.04724	-0.10511	-0.126525	1	661	661
1.11724	1.07708	-0.107393	-0.110467	1	662	662
1.09907	1.01545	-0.0985858	-0.0977419	1	663	663
1.11514	1.07307	-0.104005	-0.0990902	1	664	664
1.10231	1.05393	-0.129155	-0.103428	1	665	665
1.10036	1.05418	-0.0863279	-0.114826	1	666	666
1.10119	1.06448	-0.111139	-0.105113	1	667	667
1.11569	1.02959	-0.109711	-0.109456	1	668	668
1.102	1.02588	-0.0845057	-0.143548	1	669	669
1.0921	1.04127	-0.0920605	-0.110764	1	670	670
1.09839	1.06602	-0.106672	-0.0995029	1	671	671
1.11306	1.07343	-0.120869	-0.0942896	1	672	672
1.11424	1.07591	-0.134011	-0.115923	1	673	673
1.09906	1.07472	-0.117336	-0.100864	1	674	674
1.11539	1.07979	-0.0994514	-0.0962745	1	675	675
1.10662	1.01319	-0.118924	-0.103747	1	676	676
1.10861	1.02784	-0.122121	-0.116861	1	677	677
1.08634	1.04802	-0.103484	-0.127531	1	678	678
1.10363	1.05861	-0.125781	-0.0763812	1	679	679
1.1083	1.0539	-0.111412	-0.142466	1	680	680
1.10403	1.06777	-0.100425	-0.114851	1	681	681
1.09056	1.07008	-0.112843	-0.12742	1	682	682
1.10812	1.06337	-0.132028	-0.09263	1	683	683
1.09921	1.06848	-0.100288	-0.10996	1	684	684
1.11326	1.03828	-0.116826	-0.101661	1	685	685
1.09904	1.04246	-0.0908651	-0.122377	1	686	686
1.11375	1.0455	-0.101727	-0.111446	1	687	687
1.09572	1.05735	-0.118782	-0.108705	1	688	688
1.10461	1.05939	-0.114297	-0.096356	1	689	689
1.09451	1.04854	-0.108905	-0.0997175	1	690	690
1.09708	1.04276	-0.0982982	-0.110678	1	691	691
1.11662	1.04652	-0.0855864	-0.103598	1	692	692
1.11606	1.03807	-0.105095	-0.120511	1	693	693
1.09202	1.06886	-0.125445	-0.111147	1	694	694
1.1151	1.05167	-0.115203	-0.115542	1	695	695
1.09092	1.05295	-0.116013	-0.12249	1	696	696
1.10464	1.00182	-0.0870434	-0.100384	1	697	697
1.11557	1.02978	-0.105436	-0.125115	1	698	698
1.1139	1.03451	-0.106307	-0.0878908	1	699	699
1.10968	1.06858	-0.104702	-0.101082	1	700	700
1.10864	1.06048	-0.114998	-0.127618	1	701	701
1.08794	1.0324	-0.11495	-0.117627	1	702	702
1.11292	1.03168	-0.104435	-0.112189	1	703	703
1.09737	1.04784	-0.0861695	-0.123733	1	704	704
1.10661	1.04631	-0.0820339	-0.0970853	1	705	705
1.10894	1.05546	-0.0964088	-0.0973471	1	706	706
1.08955	1.06538	-0.11545	-0.095874	1	707	707
1.09209	1.05182	-0.129884	-0.104449	1	708	708
1.10406	1.09679	-0.10333	-0.101834	1	709	709
1.108	1.08278	-0.114122	-0.0783943	1	710	710
1.09625	1.04978	-0.119413	-0.0971906	1	711	711
1.10976	1.02626	-0.0989333	-0.105035	1	712	712
1.0884	1.03686	-0.085915	-0.0963735	1	713	713
1.12445	1.02825	-0.11533	-0.087723	1	714	714
1.08855	1.05391	-0.0984884	-0.122086	1	715	715
1.09461	1.05837	-0.120219	-0.0763481	1	716	716
1.0958	1.03734	-0.112187	-0.120514	1	717	717
1.09977	1.06186	-0.112844	-0.101675	1	718	718
1.11105	1.05454	-0.127835	-0.103665	1	719	719
1.09719	1.04808	-0.11214	-0.105459	1	720	720
1.09873	1.05879	-0.124561	-0.125451	1	721	721
1.11314	1.03236	-0.0944757	-0.108676	1	722	722
1.10501	1.04077	-0.107077	-0.107871	1	723	723
1.09525	1.0566	-0.124008	-0.105131	1	724	724
1.11861	1.0484	-0.109951	-0.0956385	1	725	725
1.1104	1.01067	-0.0960244	-0.0934323	1	726	726
1.10791	1.02661	-0.0921185	-0.102103	1	727	727
1.10696	1.02493	-0.103871	-0.115232	1	728	728
1.09541	1.03687	-0.0984352	-0.130136	1	729	729
1.11931	1.04924	-0.105432	-0.125738	1	730	730
1.10808	1.03683	-0.0980181	-0.13249	1	731	731
1.09688	1.04003	-0.10924	-0.115279	1	732	732
1.11745	1.02037	-0.101308	-0.107144	1	733	733
1.10503	1.04189	-0.0885809	-0.0885343	1	734	734
1.0952	1.01322	-0.111348	-0.116346	1	735	735
1.10881	1.02587	-0.11164	-0.123409	1	736	736
1.10257	1.04838	-0.096005	-0.101163	1	737	737
1.10593	1.04927	-0.127398	-0.120395	1	738	738
1.10565	1.02915	-0.122036	-0.14131	1	739	739
1.09863	1.07227	-0.132384	-0.107998	1	740	740
1.12183	1.0423	-0.124061	-0.116461	1	741	741
1.10611	1.05389	-0.0798451	-0.106332	1	742	742
1.08719	1.0262	-0.0823714	-0.0942372	1	743	743
1.09353	1.03979	-0.0878342	-0.111159	1	744	744
1.10476	1.03329	-0.103933	-0.0976007	1	745	745
1.10764	1.0068	-0.0952223	-0.106586	1	746	746
1.08198	1.06007	-0.120831	-0.102445	1	747	747
1.09375	1.06059	-0.0935847	-0.118517	1	748	748
1.12665	1.0667	-0.0899465	-0.117121	1	749	749
1.13063	1.05837	-0.0993745	-0.110894	1	750	750
1.08603	1.02514	-0.102382	-0.0892167	1	751	751
1.11218	1.06866	-0.137193	-0.120308	1	752	752
1.11443	1.06741	-0.0963707	-0.108909	1	753	753
1.10576	1.03514	-0.108612	-0.105984	1	754	754
1.0974	1.03005	-0.106365	-0.115638	1	755	755
1.12153	1.07797	-0.0939831	-0.110935	1	756	756
1.0857	1.06277	-0.113094	-0.0970258	1	757	757
1.11515	1.04802	-0.120289	-0.0890572	1	758	758
1.11284	1.06235	-0.110686	-0.130748	1	759	759
1.10906	1.07264	-0.118852	-0.13904	1	760	760
1.10327	1.06956	-0.0869028	-0.0947462	1	761	761
1.09933	1.06586	-0.103964	-0.113725	1	762	762
1.09601	1.06838	-0.0993846	-0.107037	1	763	763
1.10745	1.06963	-0.101188	-0.0923409	1	764	764
1.08668	1.06565	-0.140442	-0.1152	1	765	765
1.09708	1.0633	-0.126545	-0.112135	1	766	766
1.0987	1.03155	-0.13041	-0.107509	1	767	767
1.12429	1.0632	-0.143912	-0.127397	1	768	768
1.08966	1.06881	-0.106388	-0.110179	1	769	769
1.10214	1.06859	-0.134294	-0.102955	1	770	770
1.08638	1.0365	-0.0989756	-0.0755954	1	771	771
1.12149	1.05237	-0.115072	-0.122632	1	772	772
1.09476	1.02115	-0.12551	-0.0851878	1	773	773
1.08473	1.05419	-0.103638	-0.0868321	1	774	774
1.10654	1.02289	-0.136796	-0.0801	1	775	775
1.09412	1.02128	-0.107358	-0.138757	1	776	776
1.09352	1.05076	-0.117372	-0.128533	1	777	777
1.12052	1.0673	-0.0877851	-0.116531	1	778	778
1.08793	1.0746	-0.108122	-0.139897	1	779	779
1.0947	1.05053	-0.113325	-0.106267	1	780	780
1.08996	1.02552	-0.127449	-0.147988	1	781	781
1.11139	1.04805	-0.114515	-0.115161	1	782	782
1.09413	1.06786	-0.103973	-0.0910353	1	783	783
1.11634	1.05215	-0.109203	-0.113231	1	784	784
1.12714	1.06399	-0.0848102	-0.105357	1	785	785
1.11407	1.06718	-0.0975093	-0.118169	1	786	786
1.12437	1.05468	-0.105114	-0.124703	1	787	787
1.09512	1.05184	-0.085625	-0.0777789	1	788	788
1.08132	1.04175	-0.0998534	-0.131002	1	789	789
1.10187	1.05268	-0.0971754	-0.109288	1	790	790
1.11679	1.02652	-0.0945794	-0.129088	1	791	791
1.09084	1.06191	-0.105965	-0.110911	1	792	792
1.10356	1.0495	-0.104982	-0.117891	1	793	793
1.1106	1.06931	-0.101863	-0.112867	1	794	794
1.10011	1.06416	-0.0806224	-0.111764	1	795	795
1.09079	1.05781	-0.125306	-0.105462	1	796	796
1.0945	1.07672	-0.109708	-0.117578	1	797	797
1.11466	1.0866	-0.126506	-0.11507	1	798	798
1.08787	1.04403	-0.139485	-0.116097	1	799	799
1.10118	1.01284	-0.13813	-0.109876	1	800	800
1.09922	1.03333	-0.0988728	-0.110499	1	801	801
1.10121	1.03277	-0.107819	-0.125175	1	802	802
1.10804	1.06033	-0.117335	-0.111522	1	803	803
1.10702	1.06301	-0.108805	-0.111369	1	804	804
1.08877	1.04779	-0.117109	-0.132246	1	805	805
1.11301	1.02334	-0.112181	-0.110239	1	806	806
1.10125	1.06491	-0.118828	-0.132453	1	807	807
1.10924	1.05116	-0.101209	-0.110447	1	808	808
1.10234	1.03886	-0.126098	-0.113614	1	809	809
1.10556	1.05339	-0.106504	-0.101219	1	810	810
1.09422	1.04093	-0.070817	-0.115643	1	811	811
1.11937	1.04799	-0.115254	-0.115099	1	812	812
1.09902	1.02332	-0.125045	-0.0958913	1	813	813
1.11394	1.05685	-0.13092	-0.111077	1	814	814
1.0935	1.01897	-0.0948027	-0.0861241	1	815	815
1.09567	1.0418	-0.114349	-0.117892	1	816	816
1.09431	1.06178	-0.115144	-0.105314	1	817	817
1.08971	1.07409	-0.0923008	-0.120629	1	818	818
1.09499	1.07822	-0.10387	-0.119682	1	819	819
1.08495	1.04525	-0.129627	-0.113116	1	820	820
1.12039	1.04454	-0.102811	-0.110439	1	821	821
1.11003	1.0207	-0.0968432	-0.0901146	1	822	822
1.10433	1.05443	-0.0878813	-0.126513	1	823	823
1.0778	1.03506	-0.11418	-0.127919	1	824	824
1.12295	1.05846	-0.0910703	-0.121221	1	825	825
1.11095	1.01601	-0.139009	-0.139749	1	826	826
1.08107	1.01327	-0.0723321	-0.107793	1	827	827
1.09474	1.01151	-0.0930389	-0.115245	1	828	828
1.08879	1.06605	-0.0991576	-0.108454	1	829	829
1.10007	1.03573	-0.123907	-0.127186	1	830	830
1.12985	1.04645	-0.0855864	-0.11118	1	831	831
1.09826	1.03489	-0.106735	-0.114714	1	832	832
1.08092	1.0777	-0.111345	-0.107679	1	833	833
1.11068	1.0419	-0.0967287	-0.0794121	1	834	834
1.07884	1.05589	-0.113903	-0.103156	1	835	835
1.10811	1.05839	-0.109324	-0.120849	1	836	836
1.09868	1.07561	-0.102548	-0.106005	1	837	837
1.12092	1.06088	-0.109316	-0.125429	1	838	838
1.10046	1.05722	-0.0848665	-0.113268	1	839	839
1.10442	1.06324	-0.115927	-0.119382	1	840	840
1.08822	1.06953	-0.129657	-0.110715	1	841	841
1.10719	1.03096	-0.129165	-0.101736	1	842	842
1.11052	1.02184	-0.108926	-0.0881409	1	843	843
1.08578	1.03604	-0.118107	-0.132474	1	844	844
1.10517	1.06776	-0.122087	-0.130295	1	845	845
1.12961	1.01428	-0.112237	-0.0929312	1	846	846
1.08188	1.07168	-0.102305	-0.107085	1	847	847
1.10231	1.04201	-0.0891267	-0.105063	1	848	848
1.10708	1.07365	-0.100585	-0.0992846	1	849	849
1.10137	1.03909	-0.114057	-0.0966445	1	850	850
1.10955	1.05998	-0.105178	-0.0991372	1	851	851
1.09557	1.07664	-0.109975	-0.10974	1	852	852
1.10996	1.04224	-0.110585	-0.112908	1	853	853
1.11043	1.05013	-0.116374	-0.124759	1	854	854
1.10612	1.05499	-0.134829	-0.127073	1	855	855
1.1022	1.07592	-0.0742765	-0.104245	1	856	856
1.10107	1.02428	-0.117956	-0.109718	1	857	857
1.09923	1.05707	-0.107132	-0.114092	1	858	858
1.11556	1.04635	-0.121368	-0.124627	1	859	859
1.09121	1.05392	-0.0960223	-0.124581	1	860	860
1.10699	1.05804	-0.119808	-0.0876974	1	861	861
1.10561	1.04761	-0.103406	-0.106168	1	862	862
1.09176	1.06957	-0.109444	-0.124005	1	863	863
1.09517	1.0764	-0.105599	-0.129283	1	864	864
1.10052	1.03997	-0.10513	-0.125746	1	865	865
1.09608	1.05549	-0.130325	-0.115741	1	866	866
1.10431	1.05261	-0.0983625	-0.112053	1	867	867
1.1064	1.03084	-0.0958677	-0.117083	1	868	868
1.11961	1.07775	-0.108038	-0.126292	1	869	869
1.10676	1.06104	-0.107053	-0.121973	1	870	870
1.07407	1.05341	-0.102568	-0.0915166	1	871	871
1.07836	1.04437	-0.0879741	-0.116588	1	872	872
1.11076	1.04176	-0.104167	-0.103375	1	873	873
1.09384	1.00805	-0.111446	-0.107378	1	874	874
1.10689	1.01392	-0.12583	-0.101315	1	875	875
1.10409	1.00351	-0.119266	-0.0934244	1	876	876
1.11192	1.03702	-0.130139	-0.0943226	1	877	877
1.10026	1.04257	-0.130191	-0.12374	1	878	878
1.1091	1.03493	-0.11233	-0.0985086	1	879	879
1.10287	1.00962	-0.124419	-0.133001	1	880	880
1.10414	1.03346	-0.0794771	-0.0854094	1	881	881
1.1103	1.02774	-0.137551	-0.0958246	1	882	882
1.10299	1.03895	-0.125455	-0.123367	1	883	883
1.10707	1.0316	-0.108202	-0.0964852	1	884	884
1.11709	1.0584	-0.119649	-0.128793	1	885	885
1.10619	1.02714	-0.095652	-0.0942935	1	886	886
1.11236	1.02556	-0.121321	-0.081542	1	887	887
1.0939	1.0425	-0.131192	-0.0959252	1	888	888
1.10064	1.01959	-0.088429	-0.121714	1	889	889
1.09375	1.02428	-0.0848137	-0.0928249	1	890	890
1.10746	1.02089	-0.0749472	-0.0945469	1	891	891
1.11723	1.02713	-0.116486	-0.119258	1	892	892
1.0977	1.05304	-0.112753	-0.10201	1	893	893
1.0963	1.01677	-0.109168	-0.0844668	1	894	894
1.10004	1.01693	-0.102374	-0.108928	1	895	895
1.10842	1.0699	-0.13232	-0.0861142	1	896	896
1.10368	1.04858	-0.0750651	-0.10796	1	897	897
1.09953	1.06085	-0.106942	-0.0976154	1	898	898
1.09874	1.03645	-0.114461	-0.103551	1	899	899
1.12096	1.0151	-0.119607	-0.134938	1	900	900
1.10185	1.00089	-0.119176	-0.120076	1	901	901
1.10614	1.01015	-0.115607	-0.140492	1	902	902
1.09945	1.0569	-0.120115	-0.117125	1	903	903
1.09612	1.00716	-0.11226	-0.104696	1	904	904
1.09744	1.06127	-0.088821	-0.112655	1	905	905
1.10781	1.04869	-0.144825	-0.0905016	1	906	906
1.11481	1.05048	-0.110215	-0.0939187	1	907	907
1.10213	1.03798	-0.130772	-0.106466	1	908	908
1.11379	1.06368	-0.100936	-0.113889	1	909	909
1.10025	1.04364	-0.0824185	-0.0696656	1	910	910
1.09418	1.03083	-0.0727227	-0.100343	1	911	911
1.11203	1.04272	-0.0842924	-0.117978	1	912	912
1.10934	1.0472	-0.128385	-0.132594	1	913	913
1.10229	1.05339	-0.131979	-0.113892	1	914	914
1.10862	1.0365	-0.114787	-0.115481	1	915	915
1.09274	1.04219	-0.117141	-0.108408	1	916	916
1.10691	1.06596	-0.107381	-0.12323	1	917	917
1.10831	1.05416	-0.113131	-0.107465	1	918	918
1.11543	1.03154	-0.120464	-0.106107	1	919	919
1.10033	1.03472	-0.101738	-0.11664	1	920	920
1.11087	1.03164	-0.106511	-0.111384	1	921	921
1.0884	1.06543	-0.102541	-0.1019	1	922	922
1.10952	1.04765	-0.110148	-0.10903	1	923	923
1.09543	1.0499	-0.120062	-0.14048	1	924	924
1.09658	1.02477	-0.117594	-0.119575	1	925	925
1.11537	1.05542	-0.107006	-0.0899269	1	926	926
1.09174	1.05312	-0.109426	-0.136202	1	927	927
1.12451	1.05703	-0.126862	-0.125501	1	928	928
1.11689	1.01987	-0.135806	-0.135669	1	929	929
1.10644	1.02447	-0.0844025	-0.113018	1	930	930
1.10364	1.02197	-0.11633	-0.0952056	1	931	931
1.09559	1.03943	-0.101997	-0.0991189	1	932	932
1.10841	1.0422	-0.13089	-0.108918	1	933	933
1.12588	1.04273	-0.130671	-0.105927	1	934	934
1.09982	1.07553	-0.130379	-0.117327	1	935	935
1.11304	1.03831	-0.121852	-0.11002	1	936	936
1.08425	1.06885	-0.0916459	-0.102303	1	937	937
1.08852	1.03625	-0.120463	-0.134983	1	938	938
1.09305	1.03847	-0.105264	-0.111272	1	939	939
1.10849	1.03976	-0.0940333	-0.119306	1	940	940
1.09673	1.04696	-0.0917445	-0.120812	1	941	941
1.10832	1.04858	-0.119288	-0.124743	1	942	942
1.0925	1.03484	-0.12053	-0.115879	1	943	943
1.11792	1.07351	-0.0930658	-0.107839	1	944	944
1.09142	1.05802	-0.119304	-0.131262	1	945	945
1.11563	1.0022	-0.0965293	-0.128118	1	946	946
1.12082	1.04763	-0.117642	-0.124142	1	947	947
1.10453	1.08687	-0.0814521	-0.111085	1	948	948
1.10776	1.06607	-0.106222	-0.121436	1	949	949
1.10282	1.05869	-0.128109	-0.107455	1	950	950
1.1047	0.997117	-0.134522	-0.111951	1	951	951
1.10124	1.02535	-0.103204	-0.113793	1	952	952
1.09398	1.03997	-0.11252	-0.106268	1	953	953
1.11053	1.04017	-0.123049	-0.106414	1	954	954
1.12319	1.01799	-0.107319	-0.108294	1	955	955
1.10558	1.02197	-0.138673	-0.133753	1	956	956
1.10785	1.0174	-0.122668	-0.10935	1	957	957
1.12142	1.03325	-0.0725344	-0.118244	1	958	958
1.10918	1.05585	-0.104895	-0.120582	1	959	959
1.10736	1.05691	-0.107844	-0.0950711	1	960	960
1.09985	1.06102	-0.100862	-0.119108	1	961	961
1.10212	1.05323	-0.111464	-0.112274	1	962	962
1.10856	1.0469	-0.104188	-0.103836	1	963	963
1.10413	1.07054	-0.111459	-0.106471	1	964	964
1.12057	1.03377	-0.0959069	-0.127804	1	965	965
1.09795	1.00429	-0.100934	-0.110976	1	966	966
1.11785	1.04576	-0.100646	-0.0868003	1	967	967
1.10913	1.03895	-0.116729	-0.122942	1	968	968
1.101	1.04235	-0.124505	-0.106712	1	969	969
1.0935	1.04517	-0.122365	-0.122891	1	970	970
1.09444	1.02728	-0.0490604	-0.0978378	1	971	971
1.11063	1.04946	-0.0953046	-0.125334	1	972	972
1.10383	1.0389	-0.111403	-0.0938558	1	973	973
1.11844	1.04153	-0.122493	-0.0836161	1	974	974
1.08365	1.04904	-0.102971	-0.105421	1	975	975
1.10214	1.04742	-0.0919938	-0.121306	1	976	976
1.11152	1.0436	-0.0985337	-0.107293	1	977	977
1.11167	1.03537	-0.0826854	-0.098928	1	978	978
1.08969	1.05326	-0.105437	-0.0849181	1	979	979
1.11317	1.06176	-0.0787393	-0.116889	1	980	980
1.11907	1.02253	-0.0855856	-0.105264	1	981	981
1.07568	1.01653	-0.0847054	-0.13567	1	982	982
1.10226	1.02944	-0.116449	-0.0812586	1	983	983
1.10521	1.06662	-0.101474	-0.113583	1	984	984
1.10991	1.04396	-0.118358	-0.10583	1	985	985
1.10356	1.03816	-0.127351	-0.112436	1	986	986
1.10383	1.04199	-0.101619	-0.0968567	1	987	987
1.10942	1.04491	-0.0928601	-0.108149	1	988	988
1.07901	1.06166	-0.102742	-0.118018	1	989	989
1.09778	1.07349	-0.105521	-0.108911	1	990	990
1.10754	1.05204	-0.0848566	-0.0995779	1	991	991
1.08753	1.0715	-0.113573	-0.130797	1	992	992
1.12505	1.07131	-0.10785	-0.0978369	1	993	993
1.07413	1.04459	-0.0908089	-0.105018	1	994	994
1.10994	1.04392	-0.124468	-0.0991414	1	995	995
1.11937	1.0331	-0.129563	-0.125242	1	996	996
1.09956	1.0477	-0.13453	-0.122037	1	997	997
1.09767	1.06386	-0.103911	-0.113198	1	998	998
1.10425	1.02298	-0.0885826	-0.0898546	1	999	999
1.1011	1.07298	-0.0823834	-0.120141	1	1000	1000
1.11235	1.09803	-0.108545	-0.114951	1	1001	1001
1.11241	1.08095	-0.0936371	-0.114187	1	1002	1002
1.10011	1.08193	-0.0999065	-0.0994863	1	1003	1003
1.10802	1.05156	-0.105767	-0.110964	1	1004	1004
1.11567	1.0447	-0.117325	-0.104509	1	1005	1005
1.09472	1.04463	-0.0939049	-0.125631	1	1006	1006
1.09114	1.03629	-0.118721	-0.110575	1	1007	1007
1.0862	1.03011	-0.118716	-0.112457	1	1008	1008
1.10049	1.04314	-0.109417	-0.1173	1	1009	1009
1.1244	1.02903	-0.0883919	-0.102448	1	1010	1010
1.0949	1.06698	-0.130156	-0.101253	1	1011	1011
1.11187	1.02283	-0.144584	-0.119347	1	1012	1012
1.10699	1.01644	-0.113825	-0.111887	1	1013	1013
1.10376	1.08432	-0.0997355	-0.107716	1	1014	1014
1.10175	1.04129	-0.111346	-0.0963339	1	1015	1015
1.09799	1.01204	-0.113129	-0.106376	1	1016	1016
1.09532	1.04704	-0.101506	-0.107307	1	1017	1017
1.11176	1.07096	-0.115948	-0.107317	1	1018	1018
1.10216	1.04748	-0.117206	-0.0976716	1	1019	1019
1.08498	1.042	-0.106689	-0.137115	1	1020	1020
1.10572	1.02755	-0.0989803	-0.121521	1	1021	1021
1.09053	1.0292	-0.112185	-0.137394	1	1022	1022
1.1119	1.08088	-0.112512	-0.117071	1	1023	1023
1.09623	1.05777	-0.104335	-0.140132	1	1024	1024
1.08809	1.05986	-0.0921921	-0.114509	1	1025	1025
1.09411	1.06833	-0.0950455	-0.127173	1	1026	1026
1.10115	1.03884	-0.120183	-0.109795	1	1027	1027
1.09485	1.05767	-0.127162	-0.0956661	1	1028	1028
1.11761	1.04003	-0.127645	-0.0908359	1	1029	1029
1.09933	1.05389	-0.121752	-0.114474	1	1030	1030
1.11324	1.05467	-0.100709	-0.101247	1	1031	1031
1.10903	1.02342	-0.114017	-0.0903146	1	1032	1032
1.11871	1.02673	-0.125417	-0.106303	1	1033	1033
1.10188	1.06382	-0.0993218	-0.105137	1	1034	1034
1.08545	1.03217	-0.10538	-0.105099	1	1035	1035
1.11466	1.04081	-0.105906	-0.106553	1	1036	1036
1.10051	1.05191	-0.118854	-0.10263	1	1037	1037
1.08866	1.03479	-0.144301	-0.0988647	1	1038	1038
1.11765	1.03215	-0.100722	-0.0966425	1	1039	1039
1.1042	1.04607	-0.110177	-0.0948597	1	1040	1040
1.09334	1.061	-0.0857249	-0.105941	1	1041	1041
1.10746	1.06087	-0.121001	-0.0837038	1	1042	1042
1.10917	1.03852	-0.10056	-0.113247	1	1043	1043
1.10598	1.03221	-0.104581	-0.114762	1	1044	1044
1.11745	1.0229	-0.105142	-0.0794607	1	1045	1045
1.10879	1.04792	-0.115728	-0.122854	1	1046	1046
1.10286	1.00281	-0.112088	-0.114694	1	1047	1047
1.11783	1.01201	-0.124299	-0.112927	1	1048	1048
1.11378	1.02692	-0.0895166	-0.107086	1	1049	1049
1.10222	1.02296	-0.0982118	-0.133116	1	1050	1050
1.09159	1.01989	-0.0986488	-0.0969984	1	1051	1051
1.11411	1.06412	-0.135155	-0.106719	1	1052	1052
1.09884	1.05296	-0.0913539	-0.108305	1	1053	1053
1.13072	1.07796	-0.0909064	-0.106251	1	1054	1054
1.11243	1.06804	-0.0990011	-0.112622	1	1055	1055
1.10251	1.01904	-0.104712	-0.107208	1	1056	1056
1.11004	1.05853	-0.117396	-0.120629	1	1057	1057
1.10097	1.05132	-0.0964798	-0.110904	1	1058	1058
1.12594	1.03098	-0.138372	-0.106011	1	1059	1059
1.10859	1.03253	-0.118687	-0.119558	1	1060	1060
1.12149	1.03059	-0.11307	-0.12029	1	1061	1061
1.08692	1.01836	-0.106466	-0.119775	1	1062	1062
1.11343	1.02519	-0.0887158	-0.089071	1	1063	1063
1.11074	1.02695	-0.100968	-0.0869065	1	1064	1064
1.11149	1.05097	-0.137226	-0.109245	1	1065	1065
1.08998	1.04191	-0.135635	-0.115931	1	1066	1066
1.10968	1.02513	-0.105488	-0.112261	1	1067	1067
1.09012	1.00869	-0.11028	-0.129536	1	1068	1068
1.09869	1.02441	-0.0961847	-0.111221	1	1069	1069
1.07779	1.03334	-0.0980921	-0.0959894	1	1070	1070
1.09294	1.06844	-0.0857992	-0.12246	1	1071	1071
1.0976	1.07863	-0.101153	-0.107131	1	1072	1072
1.10041	1.05073	-0.0926549	-0.113095	1	1073	1073
1.12131	1.03626	-0.117862	-0.133324	1	1074	1074
1.12064	1.04169	-0.109282	-0.0958994	1	1075	1075
1.09152	1.06936	-0.144547	-0.107906	1	1076	1076
1.11879	1.04288	-0.0985011	-0.122879	1	1077	1077
1.10839	1.06098	-0.102171	-0.111609	1	1078	1078
1.10709	1.03969	-0.121901	-0.119944	1	1079	1079
1.08795	1.07609	-0.105924	-0.111412	1	1080	1080
1.08837	1.06335	-0.121627	-0.128269	1	1081	1081
1.1146	1.01595	-0.105597	-0.113945	1	1082	1082
1.10231	1.05173	-0.114148	-0.0971734	1	1083	1083
1.10697	1.07175	-0.103031	-0.110674	1	1084	1084
1.10161	1.06372	-0.0883207	-0.100058	1	1085	1085
1.11149	1.01663	-0.0965354	-0.105791	1	1086	1086
1.10941	1.03638	-0.0874567	-0.11111	1	1087	1087
1.08936	1.04016	-0.13186	-0.0869729	1	1088	1088
1.10639	1.04278	-0.102805	-0.124009	1	1089	1089
1.10261	1.03241	-0.117297	-0.0973677	1	1090	1090
1.10019	1.05397	-0.127363	-0.113398	1	1091	1091
1.10276	1.04177	-0.101893	-0.0992818	1	1092	1092
1.09256	1.03934	-0.101083	-0.124214	1	1093	1093
1.09888	1.01406	-0.104442	-0.126361	1	1094	1094
1.12201	1.02544	-0.108292	-0.112557	1	1095	1095
1.08938	0.995467	-0.116715	-0.0873405	1	1096	1096
1.11812	1.04227	-0.131543	-0.111989	1	1097	1097
1.09634	1.03332	-0.130229	-0.102414	1	1098	1098
1.11348	1.03334	-0.115047	-0.0944255	1	1099	1099
1.08867	1.04564	-0.120954	-0.131027	1	1100	1100
1.09469	1.0198	-0.120432	-0.0957251	1	1101	1101
1.10771	1.05821	-0.12567	-0.11734	1	1102	1102
1.11565	1.02864	-0.0957484	-0.119454	1	1103	1103
1.09995	1.02898	-0.117271	-0.128276	1	1104	1104
1.10528	1.05144	-0.104438	-0.112736	1	1105	1105
1.1025	1.07498	-0.125013	-0.119647	1	1106	1106
1.10222	1.08342	-0.0775789	-0.121153	1	1107	1107
1.10734	1.04101	-0.0855988	-0.124235	1	1108	1108
1.11241	1.04252	-0.118514	-0.107354	1	1109	1109
1.09669	1.07482	-0.107759	-0.107592	1	1110	1110
1.1149	1.05679	-0.0872118	-0.117361	1	1111	1111
1.10546	1.05068	-0.0966013	-0.121433	1	1112	1112
1.12165	1.07263	-0.134709	-0.115289	1	1113	1113
1.11027	1.06256	-0.122452	-0.116766	1	1114	1114
1.1017	1.05214	-0.104939	-0.109384	1	1115	1115
1.10643	1.06022	-0.100932	-0.131237	1	1116	1116
1.10981	1.05888	-0.124465	-0.123565	1	1117	1117
1.10135	1.03858	-0.128061	-0.128126	1	1118	1118
1.09432	1.05107	-0.121759	-0.0846624	1	1119	1119
1.08239	1.03464	-0.116627	-0.139349	1	1120	1120
1.12108	1.06105	-0.107743	-0.102452	1	1121	1121
1.08485	1.04785	-0.118515	-0.103689	1	1122	1122
1.09935	1.04083	-0.126069	-0.118697	1	1123	1123
1.0906	1.06806	-0.087592	-0.115893	1	1124	1124
1.11849	1.05478	-0.110741	-0.116637	1	1125	1125
1.10418	1.04866	-0.129649	-0.113898	1	1126	1126
1.10952	1.06146	-0.111742	-0.121539	1	1127	1127
1.09987	1.05783	-0.136667	-0.107323	1	1128	1128
1.10487	1.06561	-0.102226	-0.125515	1	1129	1129
1.11474	1.05299	-0.0996694	-0.106324	1	1130	1130
1.12225	1.05604	-0.0998027	-0.1064	1	1131	1131
1.09988	1.0568	-0.11566	-0.0979833	1	1132	1132
1.10513	1.0488	-0.115058	-0.118963	1	1133	1133
1.09532	1.04438	-0.0966337	-0.10235	1	1134	1134
1.10465	1.03927	-0.126598	-0.121796	1	1135	1135
1.10447	1.04253	-0.105914	-0.0954587	1	1136	1136
1.10079	1.01998	-0.110426	-0.130258	1	1137	1137
1.09706	0.993638	-0.111991	-0.0845726	1	1138	1138
1.12787	1.01847	-0.0906886	-0.107408	1	1139	1139
1.08194	1.05687	-0.0947659	-0.14297	1	1140	1140
1.1079	1.03072	-0.0833043	-0.116523	1	1141	1141
1.08482	1.0146	-0.0965128	-0.123663	1	1142	1142
1.1197	1.05997	-0.0949319	-0.100617	1	1143	1143
1.07876	1.06816	-0.113091	-0.121002	1	1144	1144
1.12791	1.07244	-0.121619	-0.136432	1	1145	1145
1.11555	1.01897	-0.126309	-0.116708	1	1146	1146
1.10061	1.05188	-0.129085	-0.120578	1	1147	1147
1.10772	1.06792	-0.118387	-0.119488	1	1148	1148
1.09696	1.05069	-0.103417	-0.132823	1	1149	1149
1.1138	1.0509	-0.102972	-0.113456	1	1150	1150
1.10749	1.05602	-0.111159	-0.105436	1	1151	1151
1.07792	1.0217	-0.109906	-0.121003	1	1152	1152
1.11423	1.03788	-0.0961228	-0.107077	1	1153	1153
1.11818	1.01093	-0.0917218	-0.103035	1	1154	1154
1.10359	1.06374	-0.101712	-0.12602	1	1155	1155
1.10447	1.04866	-0.111683	-0.116868	1	1156	1156
1.10982	1.04834	-0.0938382	-0.101525	1	1157	1157
1.10587	1.07244	-0.104732	-0.109464	1	1158	1158
1.09983	1.04712	-0.0865629	-0.128417	1	1159	1159
1.08661	1.07547	-0.105864	-0.0950817	1	1160	1160
1.11629	1.0896	-0.100835	-0.107222	1	1161	1161
1.09712	1.05153	-0.101637	-0.105421	1	1162	1162
1.09397	1.04948	-0.106265	-0.0940484	1	1163	1163
1.09986	1.08828	-0.10976	-0.124275	1	1164	1164
1.09518	1.04117	-0.113672	-0.10784	1	1165	1165
1.10561	1.04755	-0.0910984	-0.112022	1	1166	1166
1.1013	1.03787	-0.0915222	-0.143521	1	1167	1167
1.10712	1.03118	-0.102692	-0.111077	1	1168	1168
1.11662	1.0585	-0.0988249	-0.106892	1	1169	1169
1.09987	1.04256	-0.0837085	-0.114548	1	1170	1170
1.11813	1.05615	-0.119977	-0.10806	1	1171	1171
1.11395	1.03288	-0.0852743	-0.100672	1	1172	1172
1.10265	1.0258	-0.0965766	-0.101802	1	1173	1173
1.09246	1.02299	-0.11878	-0.0972454	1	1174	1174
1.09883	1.01099	-0.111859	-0.108888	1	1175	1175
1.1001	1.02881	-0.121642	-0.111328	1	1176	1176
1.06951	1.05613	-0.0888371	-0.114088	1	1177	1177
1.13424	1.05368	-0.11148	-0.11759	1	1178	1178
1.06907	1.02954	-0.118108	-0.0960962	1	1179	1179
1.13403	1.0317	-0.10481	-0.118067	1	1180	1180
1.08186	1.02964	-0.103609	-0.113285	1	1181	1181
1.12324	1.04747	-0.107122	-0.107995	1	1182	1182
1.08211	1.03102	-0.10451	-0.106412	1	1183	1183
1.11939	1.03213	-0.0931453	-0.1303	1	1184	1184
1.12466	1.03806	-0.119454	-0.0968525	1	1185	1185
1.10321	1.07157	-0.0815495	-0.105394	1	1186	1186
1.10418	1.0171	-0.100534	-0.102606	1	1187	1187
1.07747	1.01989	-0.111288	-0.112505	1	1188	1188
1.12332	1.06802	-0.116387	-0.128199	1	1189	1189
1.07341	1.07496	-0.103147	-0.12155	1	1190	1190
1.09438	1.04336	-0.0978965	-0.107596	1	1191	1191
1.12024	1.07489	-0.0982589	-0.119063	1	1192	1192
1.1186	1.03871	-0.138774	-0.126135	1	1193	1193
1.12217	1.04159	-0.0809924	-0.140083	1	1194	1194
1.11882	1.06539	-0.125078	-0.120978	1	1195	1195
1.09034	1.0575	-0.113514	-0.112133	1	1196	1196
1.13373	1.05362	-0.123826	-0.105061	1	1197	1197
1.1012	1.04596	-0.0944886	-0.102151	1	1198	1198
1.12191	1.06835	-0.0916237	-0.127656	1	1199	1199
1.09594	1.07128	-0.0938549	-0.107779	1	1200	1200
1.10687	1.07072	-0.116131	-0.111158	1	1201	1201
1.09499	1.0288	-0.1225	-0.105161	1	1202	1202
1.11399	1.02892	-0.112714	-0.111666	1	1203	1203
1.09936	1.06513	-0.113929	-0.102745	1	1204	1204
1.11224	1.05124	-0.132437	-0.102634	1	1205	1205
1.11601	1.03411	-0.111322	-0.123118	1	1206	1206
1.11016	1.01013	-0.0822289	-0.118341	1	1207	1207
1.10277	1.03884	-0.0733474	-0.132362	1	1208	1208
1.10627	1.02719	-0.0746308	-0.141084	1	1209	1209
1.10225	1.04437	-0.0845105	-0.113673	1	1210	1210
1.10524	1.02988	-0.101803	-0.122381	1	1211	1211
1.10198	1.08437	-0.0852005	-0.102921	1	1212	1212
1.11195	1.07047	-0.12688	-0.111546	1	1213	1213
1.09287	1.04333	-0.105691	-0.111938	1	1214	1214
1.11976	1.03636	-0.115295	-0.121777	1	1215	1215
1.10961	1.0299	-0.114455	-0.120374	1	1216	1216
1.10962	1.07268	-0.103129	-0.0979763	1	1217	1217
1.10205	1.03952	-0.101956	-0.112964	1	1218	1218
1.09244	1.0503	-0.104601	-0.115454	1	1219	1219
1.11158	1.08104	-0.0912803	-0.110401	1	1220	1220
1.08457	1.05748	-0.101883	-0.126557	1	1221	1221
1.1091	1.02493	-0.0964969	-0.110593	1	1222	1222
1.09451	1.04176	-0.0921757	-0.115389	1	1223	1223
1.09903	1.04604	-0.0787971	-0.0995525	1	1224	1224
1.10938	1.02836	-0.0997149	-0.123767	1	1225	1225
1.10872	1.03203	-0.0949719	-0.114917	1	1226	1226
1.10861	1.03035	-0.123754	-0.120081	1	1227	1227
1.09393	1.03231	-0.090477	-0.0882233	1	1228	1228
1.10349	1.03762	-0.103068	-0.113125	1	1229	1229
1.10447	1.03871	-0.0759497	-0.105891	1	1230	1230
1.09515	1.05208	-0.0930231	-0.0938126	1	1231	1231
1.10843	1.0331	-0.0765948	-0.123537	1	1232	1232
1.11181	1.0515	-0.109571	-0.114277	1	1233	1233
1.11598	1.03901	-0.115798	-0.118233	1	1234	1234
1.09664	1.04532	-0.102076	-0.106566	1	1235	1235
1.10315	1.04672	-0.117522	-0.0967084	1	1236	1236
1.08942	1.01185	-0.0972956	-0.10239	1	1237	1237
1.12418	1.0401	-0.122585	-0.0951733	1	1238	1238
1.10387	1.04597	-0.115617	-0.104869	1	1239	1239
1.10779	1.05424	-0.101076	-0.129534	1	1240	1240
1.11803	1.0543	-0.12113	-0.117468	1	1241	1241
1.08435	1.04627	-0.106781	-0.108273	1	1242	1242
1.12708	1.04043	-0.106767	-0.0954356	1	1243	1243
1.12431	1.05036	-0.104705	-0.100624	1	1244	1244
1.1139	1.06355	-0.104547	-0.123455	1	1245	1245
1.11941	1.06489	-0.103428	-0.116983	1	1246	1246
1.11501	1.04709	-0.093946	-0.132304	1	1247	1247
1.09178	1.05215	-0.125128	-0.107481	1	1248	1248
1.07692	1.04586	-0.129084	-0.11991	1	1249	1249
1.1202	1.06973	-0.103025	-0.0933365	1	1250	1250
1.07368	1.02258	-0.103573	-0.111168	1	1251	1251
1.10396	1.03222	-0.0994079	-0.145125	1	1252	1252
1.09241	1.02551	-0.101522	-0.107873	1	1253	1253
1.10838	1.03364	-0.109386	-0.121876	1	1254	1254
1.09899	1.05935	-0.116109	-0.0939035	1	1255	1255
1.08818	1.07287	-0.110974	-0.115407	1	1256	1256
1.06718	1.0696	-0.108793	-0.11924	1	1257	1257
1.08958	1.07388	-0.108794	-0.101913	1	1258	1258
1.09228	1.03534	-0.123792	-0.126502	1	1259	1259
1.09395	1.05691	-0.123247	-0.0989563	1	1260	1260
1.09341	1.05665	-0.125185	-0.119457	1	1261	1261
1.11667	1.0338	-0.127457	-0.107546	1	1262	1262
1.1107	1.05041	-0.103506	-0.118182	1	1263	1263
1.09936	1.0494	-0.112362	-0.120874	1	1264	1264
1.12627	1.05927	-0.0830819	-0.0961309	1	1265	1265
1.09978	1.02216	-0.106482	-0.106004	1	1266	1266
1.09986	1.01025	-0.0964736	-0.107183	1	1267	1267
1.10761	1.07363	-0.113814	-0.102274	1	1268	1268
1.10827	1.04132	-0.12337	-0.0923211	1	1269	1269
1.10326	1.06542	-0.0963477	-0.124897	1	1270	1270
1.0854	1.07115	-0.121626	-0.115798	1	1271	1271
1.09402	1.08773	-0.0788463	-0.118589	1	1272	1272
1.09689	1.01998	-0.11467	-0.12623	1	1273	1273
1.09418	1.079	-0.0829548	-0.0738728	1	1274	1274
1.09582	1.08109	-0.105846	-0.139976	1	1275	1275
1.10133	1.01584	-0.0872805	-0.122293	1	1276	1276
1.11641	1.05239	-0.0993443	-0.130349	1	1277	1277
1.09826	1.06117	-0.102226	-0.11365	1	1278	1278
1.09817	1.04065	-0.115218	-0.106107	1	1279	1279
1.10275	1.03372	-0.120824	-0.0961669	1	1280	1280
1.10648	1.07714	-0.0997714	-0.138883	1	1281	1281
1.09615	1.06154	-0.118322	-0.113324	1	1282	1282
1.10743	1.0461	-0.10037	-0.112966	1	1283	1283
1.10311	1.03756	-0.082703	-0.106748	1	1284	1284
1.11863	1.04011	-0.102494	-0.119154	1	1285	1285
1.10143	1.09394	-0.109044	-0.11046	1	1286	1286
1.08679	1.04521	-0.114422	-0.110847	1	1287	1287
1.10518	1.04413	-0.117767	-0.130445	1	1288	1288
1.08495	1.09145	-0.107049	-0.103596	1	1289	1289
1.11469	1.05899	-0.126698	-0.132872	1	1290	1290
1.10652	1.06091	-0.0830951	-0.121747	1	1291	1291
1.10387	1.04654	-0.111899	-0.123892	1	1292	1292
1.10476	1.05171	-0.106675	-0.106413	1	1293	1293
1.11229	1.0272	-0.120485	-0.119356	1	1294	1294
1.10019	1.01847	-0.0901183	-0.0900227	1	1295	1295
1.09748	1.02631	-0.0990948	-0.106064	1	1296	1296
1.11181	1.07673	-0.10156	-0.122197	1	1297	1297
1.07392	1.02386	-0.119327	-0.121863	1	1298	1298
1.12343	1.04781	-0.0794857	-0.120952	1	1299	1299
1.11654	1.03493	-0.0971759	-0.115772	1	1300	1300
1.09574	1.06491	-0.112257	-0.107135	1	1301	1301
1.09922	1.10564	-0.107064	-0.0952014	1	1302	1302
1.10146	1.10371	-0.092531	-0.0941489	1	1303	1303
1.10089	1.0825	-0.108944	-0.0833509	1	1304	1304
1.11053	1.04564	-0.101855	-0.109302	1	1305	1305
1.10517	1.01779	-0.0994665	-0.102337	1	1306	1306
1.10857	1.03768	-0.122047	-0.13083	1	1307	1307
1.08552	1.04338	-0.0878656	-0.114742	1	1308	1308
1.1067	1.04339	-0.0987703	-0.117169	1	1309	1309
1.10789	1.05512	-0.12713	-0.106615	1	1310	1310
1.09943	1.04044	-0.121286	-0.120441	1	1311	1311
1.09539	1.06506	-0.103377	-0.0902749	1	1312	1312
1.10402	1.07766	-0.108073	-0.124561	1	1313	1313
1.10656	1.04925	-0.109038	-0.128448	1	1314	1314
1.10331	1.00843	-0.110101	-0.113446	1	1315	1315
1.12471	1.05795	-0.126912	-0.109335	1	1316	1316
1.11837	1.0396	-0.0816392	-0.0995666	1	1317	1317
1.10394	1.05553	-0.131136	-0.142366	1	1318	1318
1.10523	1.05306	-0.103483	-0.127167	1	1319	1319
1.10535	1.04265	-0.110309	-0.114737	1	1320	1320
1.10356	1.06606	-0.11185	-0.120897	1	1321	1321
1.10907	1.06541	-0.103026	-0.143467	1	1322	1322
1.08323	1.04184	-0.0978003	-0.115085	1	1323	1323
1.11231	1.03669	-0.116269	-0.106472	1	1324	1324
1.12501	1.0766	-0.130256	-0.110064	1	1325	1325
1.07399	1.07359	-0.120276	-0.0961835	1	1326	1326
1.08989	1.08508	-0.0860571	-0.127822	1	1327	1327
1.11344	1.05886	-0.11725	-0.119582	1	1328	1328
1.11176	1.0692	-0.103882	-0.103792	1	1329	1329
1.09278	1.03999	-0.104244	-0.0999561	1	1330	1330
1.1064	1.08033	-0.129732	-0.114284	1	1331	1331
1.10728	1.04323	-0.0774646	-0.121515	1	1332	1332
1.08717	1.0698	-0.0818228	-0.115243	1	1333	1333
1.11788	1.07078	-0.0868052	-0.115924	1	1334	1334
1.09089	1.0028	-0.0919658	-0.138013	1	1335	1335
1.10359	1.07211	-0.111389	-0.123777	1	1336	1336
1.10454	1.07471	-0.103903	-0.129126	1	1337	1337
1.12132	1.05936	-0.115537	-0.109016	1	1338	1338
1.08427	1.05964	-0.0971948	-0.115282	1	1339	1339
1.09531	1.05086	-0.102921	-0.128569	1	1340	1340
1.10096	1.05581	-0.110771	-0.108362	1	1341	1341
1.11679	1.06706	-0.100026	-0.0899335	1	1342	1342
1.09786	1.04809	-0.0983901	-0.101359	1	1343	1343
1.1113	1.04103	-0.110589	-0.120566	1	1344	1344
1.09284	1.03747	-0.0979916	-0.116258	1	1345	1345
1.11331	1.07181	-0.0935089	-0.114396	1	1346	1346
1.11401	1.05707	-0.112872	-0.106789	1	1347	1347
1.08737	1.05935	-0.100286	-0.0951616	1	1348	1348
1.09986	1.05097	-0.115121	-0.114683	1	1349	1349
1.10313	1.03442	-0.0882284	-0.120708	1	1350	1350
1.11881	1.08099	-0.086608	-0.115426	1	1351	1351
1.09607	1.07622	-0.123442	-0.126625	1	1352	1352
1.11661	1.06477	-0.107845	-0.128514	1	1353	1353
1.10037	1.05597	-0.0944526	-0.123564	1	1354	1354
1.10207	1.0132	-0.0924681	-0.115893	1	1355	1355
1.09663	1.05529	-0.0952233	-0.115942	1	1356	1356
1.09659	1.08427	-0.0868094	-0.125329	1	1357	1357
1.08729	1.07095	-0.0793351	-0.119728	1	1358	1358
1.11405	1.05601	-0.10716	-0.120248	1	1359	1359
1.11947	1.05044	-0.0793264	-0.113788	1	1360	1360
1.11637	1.05482	-0.0755297	-0.100254	1	1361	1361
1.10357	1.04327	-0.0960008	-0.121138	1	1362	1362
1.11026	1.06557	-0.103821	-0.107649	1	1363	1363
1.08214	1.03914	-0.0935297	-0.13379	1	1364	1364
1.10563	1.09594	-0.114241	-0.119091	1	1365	1365
1.0914	1.02541	-0.115705	-0.108381	1	1366	1366
1.10955	1.00488	-0.104577	-0.103161	1	1367	1367
1.08971	1.04016	-0.109289	-0.102986	1	1368	1368
1.0852	1.05037	-0.0995594	-0.123886	1	1369	1369
1.11752	1.05497	-0.100424	-0.103799	1	1370	1370
1.07905	1.05086	-0.116489	-0.118553	1	1371	1371
1.09113	1.05714	-0.105174	-0.0872752	1	1372	1372
1.10269	1.04199	-0.108268	-0.118155	1	1373	1373
1.10824	1.04369	-0.112565	-0.109626	1	1374	1374
1.08882	1.05281	-0.101905	-0.133988	1	1375	1375
1.11371	1.05164	-0.112764	-0.0923591	1	1376	1376
1.12068	1.06818	-0.111668	-0.115597	1	1377	1377
1.09729	1.04475	-0.106132	-0.126634	1	1378	1378
1.09988	0.99102	-0.120262	-0.0828745	1	1379	1379
1.09832	1.03614	-0.0898813	-0.110486	1	1380	1380
1.10429	1.04031	-0.102362	-0.127801	1	1381	1381
1.09681	1.07811	-0.105799	-0.116711	1	1382	1382
1.09618	1.01241	-0.120489	-0.11789	1	1383	1383
1.08302	1.03275	-0.106957	-0.114464	1	1384	1384
1.10371	1.05242	-0.11865	-0.0975505	1	1385	1385
1.08299	1.04779	-0.118043	-0.113363	1	1386	1386
1.11165	1.06483	-0.108947	-0.111491	1	1387	1387
1.11827	1.04223	-0.116016	-0.101657	1	1388	1388
1.09329	1.06204	-0.123686	-0.126782	1	1389	1389
1.10408	1.02906	-0.0962262	-0.120778	1	1390	1390
1.11093	1.06539	-0.0999528	-0.111388	1	1391	1391
1.09596	1.04057	-0.0908667	-0.11374	1	1392	1392
1.10034	1.03982	-0.101362	-0.117725	1	1393	1393
1.11107	1.03804	-0.10025	-0.104257	1	1394	1394
1.08975	1.04337	-0.107641	-0.131835	1	1395	1395
1.11037	1.03182	-0.105791	-0.113174	1	1396	1396
1.11309	1.02891	-0.120699	-0.0904457	1	1397	1397
1.08399	1.03613	-0.0999969	-0.0992172	1	1398	1398
1.11603	1.05615	-0.114041	-0.104727	1	1399	1399
1.10242	1.03893	-0.092983	-0.106365	1	1400	1400
1.09562	1.05484	-0.102689	-0.110927	1	1401	1401
1.09603	1.07998	-0.0847821	-0.0837902	1	1402	1402
1.10381	1.02641	-0.124805	-0.118513	1	1403	1403
1.10448	1.01074	-0.10079	-0.115326	1	1404	1404
1.08783	1.03061	-0.0973458	-0.126665	1	1405	1405
1.09444	1.03314	-0.100894	-0.102289	1	1406	1406
1.09268	1.04633	-0.0950789	-0.114354	1	1407	1407
1.08054	1.03713	-0.0995572	-0.101515	1	1408	1408
1.11962	1.05763	-0.0931389	-0.103295	1	1409	1409
1.13824	1.06912	-0.102797	-0.0981353	1	1410	1410
1.07351	1.06921	-0.110327	-0.0930555	1	1411	1411
1.09835	1.07516	-0.115012	-0.145414	1	1412	1412
1.09758	1.00868	-0.0817558	-0.119901	1	1413	1413
1.10812	1.02545	-0.125836	-0.134771	1	1414	1414
1.12321	1.05139	-0.100233	-0.0924164	1	1415	1415
1.09614	1.04733	-0.103501	-0.088343	1	1416	1416
1.11695	1.02834	-0.0952075	-0.0927498	1	1417	1417
1.09992	1.02977	-0.129345	-0.12765	1	1418	1418
1.09932	1.00718	-0.10275	-0.116309	1	1419	1419
1.09224	1.0019	-0.132432	-0.0976132	1	1420	1420
1.11603	1.07803	-0.0890718	-0.121293	1	1421	1421
1.10842	1.07797	-0.122474	-0.108399	1	1422	1422
1.11129	1.04228	-0.119492	-0.136047	1	1423	1423
1.0937	1.07272	-0.128554	-0.105572	1	1424	1424
1.11814	1.03555	-0.103761	-0.0894456	1	1425	1425
1.09538	1.01919	-0.117325	-0.10931	1	1426	1426
1.09006	1.02416	-0.123146	-0.109614	1	1427	1427
1.09218	1.03566	-0.092477	-0.121494	1	1428	1428
1.09243	1.07614	-0.0871306	-0.0858195	1	1429	1429
1.10355	1.02706	-0.0770103	-0.127264	1	1430	1430
1.08449	1.04136	-0.124523	-0.11756	1	1431	1431
1.11301	1.04882	-0.110007	-0.10312	1	1432	1432
1.10563	1.0505	-0.112106	-0.106074	1	1433	1433
1.10561	1.04629	-0.113028	-0.11038	1	1434	1434
1.08869	1.05015	-0.108891	-0.113611	1	1435	1435
1.10495	1.06191	-0.119659	-0.117802	1	1436	1436
1.07923	1.06515	-0.108426	-0.108856	1	1437	1437
1.12754	1.04269	-0.128194	-0.108986	1	1438	1438
1.10935	1.0588	-0.101769	-0.125475	1	1439	1439
1.08238	1.0413	-0.118024	-0.122775	1	1440	1440
1.13101	1.05326	-0.0996468	-0.11131	1	1441	1441
1.09335	1.07165	-0.102924	-0.0730143	1	1442	1442
1.11096	1.02986	-0.104541	-0.103735	1	1443	1443
1.12002	1.05313	-0.104822	-0.099259	1	1444	1444
1.09771	1.03507	-0.0890949	-0.119439	1	1445	1445
1.12327	1.03133	-0.0955296	-0.11593	1	1446	1446
1.09381	1.06933	-0.0869847	-0.125151	1	1447	1447
1.09808	1.02581	-0.0887718	-0.109422	1	1448	1448
1.09332	1.06829	-0.101621	-0.105622	1	1449	1449
1.09494	1.06004	-0.0833722	-0.117668	1	1450	1450
1.10088	1.06503	-0.111042	-0.118971	1	1451	1451
1.10627	1.08721	-0.115431	-0.121341	1	1452	1452
1.09437	1.02539	-0.133368	-0.103233	1	1453	1453
1.0902	1.03794	-0.110925	-0.0994348	1	1454	1454
1.11689	1.00929	-0.118779	-0.123336	1	1455	1455
1.0953	1.01598	-0.117956	-0.110306	1	1456	1456
1.09559	1.04233	-0.123429	-0.102461	1	1457	1457
1.09027	1.02228	-0.108419	-0.11112	1	1458	1458
1.10108	1.00051	-0.112886	-0.11656	1	1459	1459
1.10998	0.991302	-0.0890844	-0.116096	1	1460	1460
1.09711	1.0056	-0.091862	-0.134858	1	1461	1461
1.10727	1.02773	-0.0971609	-0.0943626	1	1462	1462
1.12152	1.04417	-0.108713	-0.119807	1	1463	1463
1.10806	1.05009	-0.11071	-0.111012	1	1464	1464
1.11771	1.05164	-0.113181	-0.118091	1	1465	1465
1.11375	1.03038	-0.109629	-0.11854	1	1466	1466
1.11885	1.022	-0.140698	-0.107038	1	1467	1467
1.1111	1.02532	-0.0931562	-0.11362	1	1468	1468
1.12208	1.02612	-0.12805	-0.114426	1	1469	1469
1.09088	1.05174	-0.10667	-0.122206	1	1470	1470
1.10401	1.01905	-0.121314	-0.107426	1	1471	1471
1.09324	1.06116	-0.122105	-0.101368	1	1472	1472
1.10699	1.02202	-0.10117	-0.103685	1	1473	1473
1.10976	1.04084	-0.121566	-0.130278	1	1474	1474
1.1144	1.05224	-0.114064	-0.119069	1	1475	1475
1.1045	1.05198	-0.113101	-0.111274	1	1476	1476
1.09988	1.02541	-0.0921667	-0.100139	1	1477	1477
1.11615	1.05045	-0.0969681	-0.10141	1	1478	1478
1.09546	1.03432	-0.0758658	-0.105441	1	1479	1479
1.1229	1.07458	-0.0793148	-0.106064	1	1480	1480
1.09364	1.05771	-0.139487	-0.109488	1	1481	1481
1.10278	1.08621	-0.107007	-0.114038	1	1482	1482
1.10522	1.0801	-0.117928	-0.11989	1	1483	1483
1.09337	1.06855	-0.105908	-0.128267	1	1484	1484
1.1052	1.03905	-0.0984168	-0.115645	1	1485	1485
1.10347	1.0396	-0.101262	-0.132104	1	1486	1486
1.12043	1.07547	-0.126569	-0.0966238	1	1487	1487
1.12444	1.0578	-0.101654	-0.0890031	1	1488	1488
1.10206	1.02374	-0.112832	-0.120302	1	1489	1489
1.09762	1.00061	-0.126586	-0.115822	1	1490	1490
1.11996	1.0226	-0.100894	-0.098976	1	1491	1491
1.0974	0.995273	-0.113003	-0.111034	1	1492	1492
1.08757	1.05585	-0.115633	-0.101037	1	1493	1493
1.11914	1.04766	-0.0826906	-0.101519	1	1494	1494
1.10604	1.02742	-0.110564	-0.0903846	1	1495	1495
1.09705	1.03095	-0.114449	-0.105876	1	1496	1496
1.11268	1.03659	-0.0900044	-0.124291	1	1497	1497
1.11886	1.00629	-0.106764	-0.119703	1	1498	1498
1.09892	1.0477	-0.108431	-0.110467	1	1499	1499
1.09476	1.04665	-0.10702	-0.0961824	1	1500	1500
1.1026	1.07094	-0.0936403	-0.117922	1	1501	1501
1.09829	1.00693	-0.0955054	-0.110852	1	1502	1502
1.10152	1.02909	-0.0906213	-0.122296	1	1503	1503
1.10565	1.02782	-0.11401	-0.101875	1	1504	1504
1.08757	1.04265	-0.113571	-0.0947455	1	1505	1505
1.09491	1.07903	-0.107868	-0.094002	1	1506	1506
1.1051	1.04113	-0.108043	-0.12457	1	1507	1507
1.09016	1.05054	-0.107187	-0.109201	1	1508	1508
1.0989	1.07137	-0.108481	-0.121778	1	1509	1509
1.08636	1.03562	-0.107814	-0.113243	1	1510	1510
1.09753	1.04583	-0.0990423	-0.0979333	1	1511	1511
1.10336	1.03059	-0.111781	-0.101962	1	1512	1512
1.1128	1.04542	-0.0937356	-0.118497	1	1513	1513
1.10052	1.02495	-0.112741	-0.120239	1	1514	1514
1.09509	1.05809	-0.104508	-0.125819	1	1515	1515
1.10961	1.04812	-0.10693	-0.106326	1	1516	1516
1.09084	1.01428	-0.103061	-0.137809	1	1517	1517
1.09552	1.08393	-0.124912	-0.0929088	1	1518	1518
1.10884	1.059	-0.0904254	-0.10756	1	1519	1519
1.11129	1.04733	-0.103149	-0.130266	1	1520	1520
1.10987	1.06086	-0.106178	-0.100626	1	1521	1521
1.10916	1.05645	-0.117726	-0.114836	1	1522	1522
1.08731	1.03505	-0.0988895	-0.107636	1	1523	1523
1.10608	1.04531	-0.101537	-0.103153	1	1524	1524
1.10303	1.01808	-0.123249	-0.129485	1	1525	1525
1.09025	1.02044	-0.122627	-0.113441	1	1526	1526
1.08792	1.04607	-0.112888	-0.105683	1	1527	1527
1.12126	1.05162	-0.115395	-0.102445	1	1528	1528
1.09225	1.04868	-0.123919	-0.103194	1	1529	1529
1.10111	1.07759	-0.124242	-0.118742	1	1530	1530
1.10849	1.0482	-0.138106	-0.106675	1	1531	1531
1.08915	1.10398	-0.12125	-0.091254	1	1532	1532
1.11108	1.03362	-0.103052	-0.113487	1	1533	1533
1.11788	1.06132	-0.121572	-0.103166	1	1534	1534
1.09293	1.01923	-0.106385	-0.108243	1	1535	1535
1.09849	1.04181	-0.101963	-0.117249	1	1536	1536
1.09062	1.03259	-0.119638	-0.107796	1	1537	1537
1.10425	1.01272	-0.0767562	-0.104481	1	1538	1538
1.11762	1.03972	-0.0888021	-0.102716	1	1539	1539
1.11727	1.01502	-0.122782	-0.12843	1	1540	1540
1.08687	1.05615	-0.0998413	-0.107472	1	1541	1541
1.1381	1.10056	-0.126767	-0.130372	1	1542	1542
1.13671	1.0611	-0.0916945	-0.131929	1	1543	1543
1.08766	1.03279	-0.0929873	-0.0964715	1	1544	1544
1.09599	1.00174	-0.101458	-0.120358	1	1545	1545
1.11586	1.01252	-0.088446	-0.0986994	1	1546	1546
1.10044	1.06392	-0.0911843	-0.119309	1	1547	1547
1.12055	1.06014	-0.121352	-0.110326	1	1548	1548
1.10758	1.05526	-0.129539	-0.104738	1	1549	1549
1.09825	1.05849	-0.129817	-0.103758	1	1550	1550
1.11591	1.0482	-0.103893	-0.0749943	1	1551	1551
1.11245	1.05164	-0.103146	-0.119251	1	1552	1552
1.09581	1.07624	-0.0952238	-0.107308	1	1553	1553
1.10055	1.08175	-0.102417	-0.109443	1	1554	1554
1.09844	1.09929	-0.120396	-0.103909	1	1555	1555
1.11714	1.09115	-0.142587	-0.124249	1	1556	1556
1.08807	1.09947	-0.110692	-0.13629	1	1557	1557
1.12055	1.04502	-0.120504	-0.115829	1	1558	1558
1.0995	1.06568	-0.106543	-0.116844	1	1559	1559
1.08257	1.02889	-0.126365	-0.112564	1	1560	1560
1.11016	1.05926	-0.116424	-0.115906	1	1561	1561
1.08553	1.06516	-0.0906005	-0.100739	1	1562	1562
1.09173	1.05012	-0.0879803	-0.125222	1	1563	1563
1.10037	1.02467	-0.0998603	-0.111008	1	1564	1564
1.08924	1.07019	-0.108253	-0.106377	1	1565	1565
1.10149	1.06977	-0.115777	-0.0932729	1	1566	1566
1.08096	1.07609	-0.109465	-0.102711	1	1567	1567
1.11434	1.03467	-0.140048	-0.0983956	1	1568	1568
1.09903	1.03496	-0.124053	-0.108385	1	1569	1569
1.10747	1.06364	-0.139521	-0.0919416	1	1570	1570
1.10399	1.06552	-0.0921566	-0.112665	1	1571	1571
1.12536	1.08033	-0.106305	-0.110531	1	1572	1572
1.10869	1.00004	-0.109737	-0.137819	1	1573	1573
1.10892	1.03578	-0.135154	-0.0941194	1	1574	1574
1.0985	1.02336	-0.099514	-0.120567	1	1575	1575
1.11108	1.0569	-0.0863994	-0.0825461	1	1576	1576
1.11119	0.988078	-0.107608	-0.0811939	1	1577	1577
1.13011	0.991823	-0.104035	-0.120557	1	1578	1578
1.13675	1.03376	-0.111527	-0.0974158	1	1579	1579
1.10613	1.02502	-0.1163	-0.110257	1	1580	1580
1.09717	1.03804	-0.0994817	-0.111032	1	1581	1581
1.09555	1.04806	-0.0975474	-0.121555	1	1582	1582
1.10486	1.03888	-0.104873	-0.111357	1	1583	1583
1.12289	1.074	-0.124104	-0.101927	1	1584	1584
1.10669	1.07139	-0.103624	-0.11317	1	1585	1585
1.09686	1.01475	-0.130233	-0.0983309	1	1586	1586
1.09864	1.02001	-0.122112	-0.0897301	1	1587	1587
1.0953	1.03494	-0.0855398	-0.123943	1	1588	1588
1.11312	1.03426	-0.114409	-0.146747	1	1589	1589
1.0953	1.06177	-0.100794	-0.105047	1	1590	1590
1.13471	1.07342	-0.109796	-0.134703	1	1591	1591
1.12019	1.06159	-0.0937788	-0.0966678	1	1592	1592
1.12734	1.05503	-0.105581	-0.0949621	1	1593	1593
1.10986	1.05003	-0.114444	-0.121929	1	1594	1594
1.09967	1.05655	-0.110312	-0.0984142	1	1595	1595
1.09585	1.03512	-0.125236	-0.111913	1	1596	1596
1.11834	1.05894	-0.090582	-0.136392	1	1597	1597
1.10331	1.06923	-0.101586	-0.11024	1	1598	1598
1.09207	1.05899	-0.115312	-0.105587	1	1599	1599
1.10183	1.05603	-0.114319	-0.0959981	1	1600	1600
1.11404	1.08549	-0.124241	-0.126603	1	1601	1601
1.10154	1.04419	-0.111452	-0.119465	1	1602	1602
1.10661	1.05018	-0.0884531	-0.130072	1	1603	1603
1.11363	1.05293	-0.12931	-0.100291	1	1604	1604
1.11191	1.04242	-0.105248	-0.112494	1	1605	1605
1.10763	1.03391	-0.0898343	-0.0797912	1	1606	1606
1.10707	1.0333	-0.0955179	-0.118851	1	1607	1607
1.10266	1.02871	-0.0995917	-0.0899281	1	1608	1608
1.09044	1.01563	-0.109708	-0.108059	1	1609	1609
1.1099	1.04683	-0.120805	-0.13767	1	1610	1610
1.10327	1.05024	-0.110806	-0.126174	1	1611	1611
1.11095	1.05198	-0.109585	-0.123303	1	1612	1612
1.0992	1.03172	-0.0912436	-0.110969	1	1613	1613
1.10717	1.02919	-0.10764	-0.0944051	1	1614	1614
1.10406	1.06438	-0.0995446	-0.0987763	1	1615	1615
1.11011	1.03884	-0.0964799	-0.0911387	1	1616	1616
1.11025	1.0375	-0.120213	-0.097886	1	1617	1617
1.11521	1.06387	-0.12719	-0.115546	1	1618	1618
1.12028	1.05997	-0.100472	-0.104037	1	1619	1619
1.11671	1.0569	-0.109557	-0.0890112	1	1620	1620
1.09938	1.05217	-0.0815769	-0.111081	1	1621	1621
1.10263	1.04339	-0.104723	-0.102643	1	1622	1622
1.12066	1.03216	-0.0958998	-0.122775	1	1623	1623
1.0891	1.02364	-0.113014	-0.107263	1	1624	1624
1.08352	1.05128	-0.100754	-0.10234	1	1625	1625
1.11981	1.02405	-0.099939	-0.0995482	1	1626	1626
1.09071	1.03969	-0.113026	-0.122745	1	1627	1627
1.1163	1.03517	-0.109166	-0.12122	1	1628	1628
1.09245	1.04742	-0.101945	-0.0963301	1	1629	1629
1.11374	1.04986	-0.097729	-0.117909	1	1630	1630
1.09764	1.01749	-0.083427	-0.108233	1	1631	1631
1.09487	1.04298	-0.102827	-0.0912969	1	1632	1632
1.10219	1.0589	-0.107542	-0.120748	1	1633	1633
1.10214	1.02873	-0.127318	-0.104852	1	1634	1634
1.10275	1.06415	-0.0834201	-0.137497	1	1635	1635
1.10586	1.06043	-0.136404	-0.116252	1	1636	1636
1.10901	1.05894	-0.121732	-0.0990785	1	1637	1637
1.11641	1.0731	-0.111662	-0.0814008	1	1638	1638
1.09524	1.03743	-0.132536	-0.135882	1	1639	1639
1.10277	1.04627	-0.125906	-0.11682	1	1640	1640
1.11745	1.06938	-0.0867484	-0.0999398	1	1641	1641
1.10534	1.03473	-0.140405	-0.118379	1	1642	1642
1.11829	1.06946	-0.134892	-0.106109	1	1643	1643
1.10562	1.05149	-0.119855	-0.122656	1	1644	1644
1.11294	1.0515	-0.114065	-0.128904	1	1645	1645
1.11299	1.06126	-0.128805	-0.126628	1	1646	1646
1.11032	1.04272	-0.128898	-0.125055	1	1647	1647
1.10304	1.04169	-0.0927547	-0.0994901	1	1648	1648
1.10436	1.03555	-0.118451	-0.139037	1	1649	1649
1.09965	1.03456	-0.0986686	-0.105149	1	1650	1650
1.10595	1.00506	-0.112864	-0.115723	1	1651	1651
1.09367	1.05392	-0.0765948	-0.103404	1	1652	1652
1.0848	1.06997	-0.0772604	-0.0955635	1	1653	1653
1.08918	1.0729	-0.100482	-0.112654	1	1654	1654
1.0952	1.03118	-0.105618	-0.0877828	1	1655	1655
1.12238	1.05725	-0.117324	-0.125023	1	1656	1656
1.11468	1.04182	-0.123276	-0.105304	1	1657	1657
1.11325	1.05111	-0.122009	-0.0924045	1	1658	1658
1.11989	1.049	-0.0846743	-0.095026	1	1659	1659
1.10275	1.04019	-0.105871	-0.0997372	1	1660	1660
1.11995	1.02942	-0.140944	-0.119135	1	1661	1661
1.08692	1.004	-0.0945643	-0.115751	1	1662	1662
1.11458	1.04407	-0.0972684	-0.143608	1	1663	1663
1.10714	1.09624	-0.107425	-0.112444	1	1664	1664
1.12567	1.07971	-0.117796	-0.120647	1	1665	1665
1.12009	1.07865	-0.125956	-0.110161	1	1666	1666
1.12382	1.05228	-0.0820613	-0.10079	1	1667	1667
1.09386	1.03045	-0.108694	-0.0920107	1	1668	1668
1.1133	1.06178	-0.109067	-0.12011	1	1669	1669
1.09865	1.04984	-0.103988	-0.0787115	1	1670	1670
1.10737	1.06619	-0.119364	-0.0833285	1	1671	1671
1.11359	1.08402	-0.114491	-0.109193	1	1672	1672
1.09665	1.03334	-0.124376	-0.0993427	1	1673	1673
1.07962	1.04636	-0.0954304	-0.116647	1	1674	1674
1.10725	1.03275	-0.0883859	-0.114507	1	1675	1675
1.12029	1.02134	-0.112474	-0.119595	1	1676	1676
1.0833	1.02402	-0.114595	-0.149158	1	1677	1677
1.09059	1.05139	-0.102879	-0.148068	1	1678	1678
1.10533	1.05497	-0.0963622	-0.111174	1	1679	1679
1.11041	1.06498	-0.10878	-0.0956175	1	1680	1680
1.10156	1.06365	-0.0897118	-0.11002	1	1681	1681
1.10648	1.05136	-0.121551	-0.0963509	1	1682	1682
1.10647	1.06389	-0.136282	-0.0940906	1	1683	1683
1.10531	1.05177	-0.109747	-0.0993775	1	1684	1684
1.12415	1.06305	-0.095874	-0.103627	1	1685	1685
1.08476	1.03869	-0.108951	-0.110443	1	1686	1686
1.11811	1.04012	-0.0867561	-0.149438	1	1687	1687
1.10915	1.04888	-0.0992623	-0.118422	1	1688	1688
1.11042	1.04642	-0.111037	-0.132423	1	1689	1689
1.12799	1.02074	-0.0882767	-0.12156	1	1690	1690
1.10723	1.03218	-0.106087	-0.128892	1	1691	1691
1.10142	1.06095	-0.109526	-0.114913	1	1692	1692
1.11738	1.04861	-0.103891	-0.105973	1	1693	1693
1.11089	1.04271	-0.12382	-0.122078	1	1694	1694
1.11015	1.07373	-0.0932764	-0.10502	1	1695	1695
1.10203	1.07099	-0.110455	-0.108462	1	1696	1696
1.11175	1.05295	-0.112245	-0.104578	1	1697	1697
1.09436	1.0322	-0.0995658	-0.120893	1	1698	1698
1.11232	1.04061	-0.103996	-0.0866085	1	1699	1699
1.09325	1.04852	-0.124183	-0.0897649	1	1700	1700
1.10525	1.06839	-0.0872681	-0.125136	1	1701	1701
1.10607	1.04477	-0.129966	-0.108664	1	1702	1702
1.10233	1.07004	-0.12911	-0.117401	1	1703	1703
1.11809	1.0563	-0.115649	-0.11309	1	1704	1704
1.09386	1.04962	-0.0823747	-0.106948	1	1705	1705
1.12444	1.06881	-0.106038	-0.126421	1	1706	1706
1.09446	1.02924	-0.122521	-0.0895189	1	1707	1707
1.10085	1.02293	-0.086898	-0.124364	1	1708	1708
1.09245	1.01126	-0.11171	-0.108228	1	1709	1709
1.1079	1.02001	-0.117626	-0.10572	1	1710	1710
1.10134	1.04447	-0.126517	-0.102918	1	1711	1711
1.08126	1.07346	-0.137984	-0.106239	1	1712	1712
1.09601	1.02604	-0.0944405	-0.105193	1	1713	1713
1.11034	1.04601	-0.101281	-0.121639	1	1714	1714
1.0878	1.029	-0.0932125	-0.100825	1	1715	1715
1.10742	1.03068	-0.101499	-0.102715	1	1716	1716
1.08487	1.0419	-0.101394	-0.124383	1	1717	1717
1.11302	1.05536	-0.107455	-0.112801	1	1718	1718
1.12649	1.06212	-0.101211	-0.112412	1	1719	1719
1.08999	1.01586	-0.094389	-0.133068	1	1720	1720
1.09767	1.05169	-0.0948795	-0.126191	1	1721	1721
1.10165	1.04626	-0.121704	-0.123467	1	1722	1722
1.11518	1.02961	-0.124476	-0.125075	1	1723	1723
1.11558	1.03456	-0.107505	-0.129592	1	1724	1724
1.10491	1.06597	-0.104989	-0.103898	1	1725	1725
1.10844	1.04514	-0.117161	-0.0993333	1	1726	1726
1.09879	1.03582	-0.0794351	-0.0888937	1	1727	1727
1.09632	1.03281	-0.101181	-0.126909	1	1728	1728
1.12183	1.02301	-0.101011	-0.0918303	1	1729	1729
1.09863	1.02138	-0.100419	-0.0958395	1	1730	1730
1.10335	1.0543	-0.0929991	-0.104705	1	1731	1731
1.09763	1.05343	-0.114441	-0.0917598	1	1732	1732
1.10237	1.07465	-0.103294	-0.107643	1	1733	1733
1.1297	1.06717	-0.102586	-0.105408	1	1734	1734
1.12912	1.05298	-0.105062	-0.108425	1	1735	1735
1.08457	1.04136	-0.105692	-0.0963343	1	1736	1736
1.11649	1.05138	-0.0954931	-0.116946	1	1737	1737
1.1104	1.04413	-0.113077	-0.120135	1	1738	1738
1.10954	1.07018	-0.0873743	-0.114208	1	1739	1739
1.11087	1.05548	-0.115799	-0.100674	1	1740	1740
1.08143	1.0472	-0.111333	-0.0935523	1	1741	1741
1.10532	1.04458	-0.079102	-0.132155	1	1742	1742
1.089	1.04578	-0.114465	-0.124983	1	1743	1743
1.09747	1.05289	-0.0801706	-0.123963	1	1744	1744
1.10888	1.03349	-0.123792	-0.107159	1	1745	1745
1.09671	1.04065	-0.0870949	-0.121457	1	1746	1746
1.10213	1.0342	-0.108689	-0.0983133	1	1747	1747
1.11618	1.03482	-0.0590788	-0.0967193	1	1748	1748
1.10058	1.04767	-0.113959	-0.110231	1	1749	1749
1.10677	1.0559	-0.111395	-0.126397	1	1750	1750
1.11054	1.08341	-0.101346	-0.0992252	1	1751	1751
1.10618	1.02006	-0.0921935	-0.105601	1	1752	1752
1.10856	1.02473	-0.10551	-0.106223	1	1753	1753
1.1054	1.04411	-0.0845415	-0.118272	1	1754	1754
1.1064	1.03811	-0.084998	-0.112764	1	1755	1755
1.09374	1.01305	-0.127561	-0.101705	1	1756	1756
1.09994	1.03447	-0.113253	-0.0889422	1	1757	1757
1.09752	1.05306	-0.11074	-0.120986	1	1758	1758
1.10216	1.03692	-0.109731	-0.0971261	1	1759	1759
1.08606	1.04168	-0.0787395	-0.114171	1	1760	1760
1.10386	1.05859	-0.0984796	-0.0971415	1	1761	1761
1.1074	1.08826	-0.105285	-0.111906	1	1762	1762
1.11294	1.06835	-0.0753523	-0.108049	1	1763	1763
1.09469	1.08918	-0.106166	-0.102998	1	1764	1764
1.11587	1.02918	-0.102197	-0.105139	1	1765	1765
1.11438	1.02636	-0.107897	-0.11728	1	1766	1766
1.11127	1.04765	-0.144808	-0.121158	1	1767	1767
1.10676	1.024	-0.119424	-0.113513	1	1768	1768
1.11282	1.07233	-0.12133	-0.106245	1	1769	1769
1.10851	1.03794	-0.107524	-0.115619	1	1770	1770
1.11056	1.04947	-0.104789	-0.0918121	1	1771	1771
1.10274	1.055	-0.132754	-0.0886927	1	1772	1772
1.09373	1.06392	-0.12916	-0.0962355	1	1773	1773
1.09638	1.0555	-0.130678	-0.128934	1	1774	1774
1.09029	1.04033	-0.103879	-0.10986	1	1775	1775
1.11392	1.03795	-0.0780771	-0.0944681	1	1776	1776
1.10829	1.04076	-0.126632	-0.112235	1	1777	1777
1.10263	1.05961	-0.0763276	-0.0809117	1	1778	1778
1.09649	1.05643	-0.130696	-0.112124	1	1779	1779
1.0886	1.06186	-0.0909343	-0.100744	1	1780	1780
1.11801	1.06528	-0.119981	-0.126133	1	1781	1781
1.09585	1.0253	-0.0856966	-0.122201	1	1782	1782
1.10449	1.03824	-0.0907109	-0.108599	1	1783	1783
1.0829	1.0574	-0.125714	-0.0923344	1	1784	1784
1.1	1.05498	-0.110487	-0.127331	1	1785	1785
1.08772	1.0505	-0.105907	-0.104507	1	1786	1786
1.09669	1.04221	-0.113806	-0.133331	1	1787	1787
1.07797	1.03528	-0.117804	-0.110261	1	1788	1788
1.11066	1.04575	-0.144908	-0.122717	1	1789	1789
1.09765	1.02205	-0.122242	-0.0843935	1	1790	1790
1.10513	1.05995	-0.10492	-0.140758	1	1791	1791
1.09747	1.04121	-0.0992427	-0.0926449	1	1792	1792
1.11556	1.04761	-0.0929161	-0.100087	1	1793	1793
1.1177	1.02101	-0.105021	-0.116135	1	1794	1794
1.09127	1.0254	-0.110972	-0.117547	1	1795	1795
1.09338	1.05672	-0.105074	-0.126218	1	1796	1796
1.1086	1.06462	-0.095578	-0.097662	1	1797	1797
1.11151	1.06353	-0.0861227	-0.0967704	1	1798	1798
1.09328	1.06947	-0.0998758	-0.122467	1	1799	1799
1.09298	1.01547	-0.128248	-0.125156	1	1800	1800
1.10731	1.05185	-0.0958661	-0.117533	1	1801	1801
1.09641	1.05617	-0.0894778	-0.106322	1	1802	1802
1.10378	1.06196	-0.0978349	-0.0898156	1	1803	1803
1.10777	1.07188	-0.122172	-0.119658	1	1804	1804
1.10596	1.07533	-0.114181	-0.126755	1	1805	1805
1.11629	1.09331	-0.114713	-0.12116	1	1806	1806
1.079	1.0157	-0.0892378	-0.122994	1	1807	1807
1.10468	1.03024	-0.0942717	-0.116524	1	1808	1808
1.10158	1.05329	-0.0946872	-0.105686	1	1809	1809
1.11123	1.03465	-0.0983619	-0.129745	1	1810	1810
1.09359	1.05727	-0.102313	-0.108584	1	1811	1811
1.09597	1.02812	-0.113045	-0.121212	1	1812	1812
1.11519	1.02916	-0.119165	-0.123811	1	1813	1813
1.10164	1.04327	-0.113869	-0.109043	1	1814	1814
1.08917	1.03992	-0.107081	-0.120043	1	1815	1815
1.10022	1.03987	-0.116516	-0.115577	1	1816	1816
1.10617	1.07256	-0.091438	-0.10099	1	1817	1817
1.09244	1.0476	-0.0868285	-0.115881	1	1818	1818
1.10833	1.02401	-0.102663	-0.105861	1	1819	1819
1.11577	1.04668	-0.112899	-0.117238	1	1820	1820
1.11906	1.05324	-0.117873	-0.115766	1	1821	1821
1.09603	1.06177	-0.097023	-0.132568	1	1822	1822
1.09346	1.02628	-0.0806243	-0.115085	1	1823	1823
1.1209	1.05917	-0.0938915	-0.10848	1	1824	1824
1.10825	1.06557	-0.105791	-0.107168	1	1825	1825
1.09739	1.04511	-0.101097	-0.0883229	1	1826	1826
1.11128	1.03958	-0.105182	-0.117616	1	1827	1827
1.104	1.06924	-0.0881536	-0.124258	1	1828	1828
1.10677	1.08409	-0.104859	-0.135121	1	1829	1829
1.09692	1.04231	-0.119056	-0.106433	1	1830	1830
1.08784	1.06928	-0.110804	-0.0727528	1	1831	1831
1.11768	1.04907	-0.0740177	-0.113585	1	1832	1832
1.09532	1.02858	-0.115646	-0.0951235	1	1833	1833
1.08865	1.04045	-0.118983	-0.0858734	1	1834	1834
1.11386	1.03956	-0.114975	-0.138089	1	1835	1835
1.10177	1.04772	-0.138313	-0.0921482	1	1836	1836
1.12785	1.03158	-0.0964399	-0.127977	1	1837	1837
1.09944	1.06028	-0.119622	-0.0963859	1	1838	1838
1.10131	1.00352	-0.117191	-0.0886097	1	1839	1839
1.09413	1.04405	-0.0998288	-0.13733	1	1840	1840
1.08858	1.0137	-0.095048	-0.121283	1	1841	1841
1.10112	1.05976	-0.120431	-0.0877717	1	1842	1842
1.0992	1.05105	-0.106337	-0.0992225	1	1843	1843
1.10234	1.04753	-0.0826527	-0.0985647	1	1844	1844
1.10752	1.05564	-0.103011	-0.0996723	1	1845	1845
1.10347	1.06499	-0.0702871	-0.0848841	1	1846	1846
1.10075	1.05586	-0.120646	-0.0874607	1	1847	1847
1.10308	1.03892	-0.124565	-0.118316	1	1848	1848
1.10477	1.05614	-0.124592	-0.116295	1	1849	1849
1.10913	1.04077	-0.0739235	-0.127948	1	1850	1850
1.1031	1.07108	-0.0804746	-0.0994594	1	1851	1851
1.10714	1.05422	-0.143037	-0.099966	1	1852	1852
1.10287	1.06079	-0.124862	-0.101716	1	1853	1853
1.09605	1.03458	-0.0900836	-0.117182	1	1854	1854
1.08935	1.04643	-0.0914718	-0.11092	1	1855	1855
1.10761	1.02838	-0.0961432	-0.102905	1	1856	1856
1.11677	1.02491	-0.0967739	-0.104287	1	1857	1857
1.08485	1.06315	-0.106698	-0.119643	1	1858	1858
1.10499	1.03321	-0.128304	-0.102712	1	1859	1859
1.10188	1.07861	-0.0969729	-0.108068	1	1860	1860
1.10347	1.08378	-0.112758	-0.121974	1	1861	1861
1.11438	1.0955	-0.0954946	-0.110085	1	1862	1862
1.09151	1.02065	-0.108772	-0.110695	1	1863	1863
1.10582	1.04712	-0.114228	-0.105346	1	1864	1864
1.12467	1.03974	-0.1118	-0.133152	1	1865	1865
1.10527	1.06315	-0.100758	-0.110518	1	1866	1866
1.10802	1.06305	-0.0992251	-0.119309	1	1867	1867
1.11599	1.03201	-0.115081	-0.117909	1	1868	1868
1.10822	1.02766	-0.0995942	-0.114973	1	1869	1869
1.13209	1.04864	-0.111924	-0.12036	1	1870	1870
1.0954	1.05904	-0.101757	-0.11418	1	1871	1871
1.11316	1.07564	-0.102162	-0.0916361	1	1872	1872
1.08714	1.06074	-0.0956232	-0.120894	1	1873	1873
1.10932	1.04918	-0.106771	-0.118474	1	1874	1874
1.09122	1.05185	-0.112158	-0.115708	1	1875	1875
1.07928	1.07002	-0.100355	-0.102122	1	1876	1876
1.09906	1.05534	-0.0943202	-0.103329	1	1877	1877
1.11976	1.0172	-0.0919003	-0.12019	1	1878	1878
1.0861	1.06832	-0.0944066	-0.092802	1	1879	1879
1.11236	1.06564	-0.0823402	-0.113613	1	1880	1880
1.10859	1.00172	-0.0784193	-0.0914929	1	1881	1881
1.11656	1.07027	-0.109217	-0.106472	1	1882	1882
1.11858	1.04175	-0.11139	-0.121898	1	1883	1883
1.1047	1.03387	-0.110331	-0.115335	1	1884	1884
1.11734	1.0689	-0.120185	-0.15522	1	1885	1885
1.11521	1.06403	-0.101491	-0.11589	1	1886	1886
1.10187	1.01663	-0.114394	-0.121722	1	1887	1887
1.10195	1.01228	-0.134196	-0.13534	1	1888	1888
1.10767	1.0458	-0.0981488	-0.103922	1	1889	1889
1.08853	1.02799	-0.0975771	-0.100478	1	1890	1890
1.10144	1.0275	-0.119472	-0.132031	1	1891	1891
1.08686	1.03072	-0.127965	-0.129369	1	1892	1892
1.1039	0.998631	-0.0882379	-0.0902091	1	1893	1893
1.09573	1.04624	-0.0965831	-0.0980287	1	1894	1894
1.1061	1.03133	-0.104964	-0.107409	1	1895	1895
1.10739	1.00476	-0.0707345	-0.097882	1	1896	1896
1.10044	1.0892	-0.120762	-0.097111	1	1897	1897
1.10166	1.09165	-0.110021	-0.102927	1	1898	1898
1.11115	1.06257	-0.117796	-0.0938315	1	1899	1899
1.11631	1.06326	-0.0913183	-0.134846	1	1900	1900
1.12357	1.05185	-0.0922175	-0.102342	1	1901	1901
1.11885	1.01766	-0.118778	-0.128571	1	1902	1902
1.11636	1.06536	-0.109809	-0.0897195	1	1903	1903
1.08504	1.07667	-0.103671	-0.116633	1	1904	1904
1.08271	1.06362	-0.106169	-0.0924502	1	1905	1905
1.08248	1.06122	-0.106982	-0.0890551	1	1906	1906
1.0984	1.05433	-0.123947	-0.127155	1	1907	1907
1.10574	1.04571	-0.114514	-0.0834999	1	1908	1908
1.09006	1.03942	-0.107166	-0.122524	1	1909	1909
1.06691	1.0797	-0.101769	-0.0808236	1	1910	1910
1.1057	1.02838	-0.120635	-0.134747	1	1911	1911
1.1276	1.04047	-0.131472	-0.114112	1	1912	1912
1.10316	1.06045	-0.106411	-0.109943	1	1913	1913
1.12342	1.03176	-0.119663	-0.110189	1	1914	1914
1.09603	1.02509	-0.105762	-0.1296	1	1915	1915
1.09371	1.04936	-0.0884703	-0.105873	1	1916	1916
1.09594	1.05083	-0.109453	-0.103966	1	1917	1917
1.09978	1.06761	-0.0988149	-0.109219	1	1918	1918
1.09731	1.05064	-0.126384	-0.0928442	1	1919	1919
1.10779	1.05513	-0.0810514	-0.0853815	1	1920	1920
1.1118	1.04971	-0.121219	-0.139665	1	1921	1921
1.08737	1.03849	-0.115729	-0.116092	1	1922	1922
1.11317	1.0616	-0.098475	-0.101907	1	1923	1923
1.09227	1.05759	-0.0938976	-0.117804	1	1924	1924
1.12201	1.03952	-0.0912745	-0.0861301	1	1925	1925
1.1033	1.03412	-0.114096	-0.121214	1	1926	1926
1.09876	1.02453	-0.106183	-0.100341	1	1927	1927
1.10187	1.05007	-0.110327	-0.108895	1	1928	1928
1.10946	1.04395	-0.119373	-0.0920136	1	1929	1929
1.0822	1.04339	-0.121477	-0.11695	1	1930	1930
1.12318	1.02934	-0.11822	-0.116763	1	1931	1931
1.11341	1.05756	-0.122385	-0.0914567	1	1932	1932
1.12943	1.01923	-0.100897	-0.109943	1	1933	1933
1.10921	1.1062	-0.109466	-0.117248	1	1934	1934
1.08909	1.05454	-0.119972	-0.11362	1	1935	1935
1.10659	0.991864	-0.098447	-0.120026	1	1936	1936
1.10949	1.03025	-0.105861	-0.0980648	1	1937	1937
1.11518	1.05526	-0.116456	-0.124214	1	1938	1938
1.12783	1.08729	-0.121564	-0.125366	1	1939	1939
1.1054	1.08311	-0.119829	-0.099021	1	1940	1940
1.09163	1.06243	-0.0824125	-0.102669	1	1941	1941
1.11186	1.01569	-0.11099	-0.104262	1	1942	1942
1.0827	1.02048	-0.108326	-0.113021	1	1943	1943
1.11356	1.03081	-0.108029	-0.105969	1	1944	1944
1.09708	1.04076	-0.084162	-0.0967611	1	1945	1945
1.10071	1.05212	-0.103448	-0.11087	1	1946	1946
1.1034	1.05378	-0.0741648	-0.117831	1	1947	1947
1.11369	1.05348	-0.108872	-0.106306	1	1948	1948
1.12416	1.08139	-0.107886	-0.108511	1	1949	1949
1.12517	1.06674	-0.11793	-0.107117	1	1950	1950
1.08314	1.01089	-0.0916045	-0.121643	1	1951	1951
1.09214	1.03685	-0.110216	-0.0854116	1	1952	1952
1.10027	1.04051	-0.116308	-0.0847816	1	1953	1953
1.10198	1.12707	-0.115571	-0.120973	1	1954	1954
1.0883	1.09476	-0.0918691	-0.0910509	1	1955	1955
1.11052	1.07279	-0.120084	-0.138914	1	1956	1956
1.12252	1.0482	-0.10847	-0.0977254	1	1957	1957
1.10833	1.05057	-0.11057	-0.125756	1	1958	1958
1.11495	1.0425	-0.109766	-0.101258	1	1959	1959
1.1024	1.02247	-0.0846895	-0.103136	1	1960	1960
1.10631	1.06168	-0.117636	-0.112778	1	1961	1961
1.10599	1.04998	-0.112834	-0.121992	1	1962	1962
1.11034	1.02694	-0.100063	-0.102834	1	1963	1963
1.09793	1.03845	-0.125578	-0.112629	1	1964	1964
1.11225	1.03312	-0.129154	-0.146076	1	1965	1965
1.10166	1.00527	-0.108217	-0.10556	1	1966	1966
1.1065	1.04327	-0.0771774	-0.10888	1	1967	1967
1.11561	1.01645	-0.11351	-0.111203	1	1968	1968
1.11069	1.08261	-0.10411	-0.116441	1	1969	1969
1.10441	1.08591	-0.140671	-0.102214	1	1970	1970
1.11551	1.08282	-0.108974	-0.088281	1	1971	1971
1.1043	1.0294	-0.118067	-0.129533	1	1972	1972
1.1163	1.03071	-0.101254	-0.118281	1	1973	1973
1.12053	1.02725	-0.0882615	-0.105165	1	1974	1974
1.09586	1.06614	-0.103102	-0.111823	1	1975	1975
1.09441	1.05034	-0.080517	-0.127512	1	1976	1976
1.09132	1.04922	-0.114085	-0.110035	1	1977	1977
1.10862	1.04625	-0.108604	-0.119326	1	1978	1978
1.09413	1.04325	-0.100738	-0.118878	1	1979	1979
1.10971	1.06949	-0.117303	-0.0980661	1	1980	1980
1.10173	1.02945	-0.115514	-0.107476	1	1981	1981
1.10661	0.990549	-0.103843	-0.106933	1	1982	1982
1.12547	1.04319	-0.111003	-0.122239	1	1983	1983
1.099	1.07354	-0.111521	-0.111276	1	1984	1984
1.12083	1.04177	-0.113535	-0.111636	1	1985	1985
1.10978	1.08503	-0.10585	-0.0968647	1	1986	1986
1.10998	1.0765	-0.122778	-0.10817	1	1987	1987
1.10283	1.02319	-0.103387	-0.0846562	1	1988	1988
1.10957	1.01854	-0.0723952	-0.10469	1	1989	1989
1.09039	1.01925	-0.130556	-0.0935765	1	1990	1990
1.09717	1.05066	-0.130831	-0.118927	1	1991	1991
1.1166	1.02431	-0.124288	-0.118345	1	1992	1992
1.10376	1.05045	-0.124549	-0.0934376	1	1993	1993
1.1103	1.04074	-0.106112	-0.0919255	1	1994	1994
1.1233	1.05273	-0.103725	-0.133879	1	1995	1995
1.07873	1.03589	-0.10224	-0.102047	1	1996	1996
1.11104	1.03431	-0.0854638	-0.109693	1	1997	1997
1.11799	1.03253	-0.0802532	-0.095201	1	1998	1998
[truncated: 6,002 more rows]

## Sheet: Fig 2 - main
Figure 2. Global biodiversity-ecosystem function relationship (BEF) across marine reef fishes - main
Realm	Productivity	Hill diversity - abundance				Hill diversity - abundance	Median predicted productivity
temperate	240.415	2570.08				1	0.343819
temperate	53.6773	543.373				101	11.6629
temperate	33.4106	272.339				201	19.7419
temperate	26.1412	420.937				301	26.8895
temperate	76.1543	964.75				401	33.4436
temperate	93.4879	341.553				501	39.6471
temperate	58.7725	321.824				601	45.5654
temperate	10.468	114.414				701	51.255
temperate	66.3673	1190.09				801	56.777
temperate	15.2071	161.158				901	62.1459
temperate	134.094	1511.1				1001	67.3079
temperate	18.747	153.157				1101	72.3422
temperate	56.9439	344.457				1201	77.2777
temperate	48.654	272.533				1301	82.153
temperate	71.653	298.658				1401	86.941
temperate	100.853	686.173				1501	91.6492
temperate	36.427	740.795				1601	96.3069
temperate	40.1746	343.842				1701	100.909
temperate	8.9377	228.441				1801	105.413
temperate	26.8662	662.777				1901	109.859
temperate	74.4607	1517.77				2001	114.25
temperate	56.1094	1002.29				2101	118.579
temperate	57.25	920.424				2201	122.832
temperate	44.6967	368.337				2301	127.079
temperate	98.1664	1430.02				2401	131.299
temperate	80.6715	2757.47				2501	135.507
temperate	53.3985	472.126				2601	139.702
temperate	50.3817	534.414				2701	143.849
temperate	153.955	1199.67				2801	147.924
temperate	65.2266	316.136				2901	151.964
temperate	82.6588	1495.04				3001	155.971
temperate	68.4506	1653.54				3101	159.948
temperate	64.0991	834.868				3201	163.895
temperate	63.5295	816.379				3301	167.813
temperate	18.3594	315.758				3401	171.704
temperate	51.816	980.984				3501	175.569
temperate	15.9303	429.759				3601	179.394
temperate	45.7439	1265.06				3701	183.2
temperate	62.0454	1993.52				3801	186.999
temperate	109.444	961.609				3901	190.76
temperate	61.4009	896.291				4001	194.47
temperate	86.6425	1399.59				4101	198.159
temperate	101.668	2050.69				4201	201.826
temperate	6.20268	361.914				4301	205.472
temperate	46.5729	895.172				4401	209.098
temperate	25.3224	337.375				4501	212.704
temperate	55.445	1650.09				4601	216.292
temperate	35.4095	1943.38				4701	219.86
temperate	25.4656	1873.67				4801	223.411
temperate	14.998	1498.48				4901	226.944
temperate	97.644	1079.52				5001	230.46
temperate	235.89	748.951				5101	233.959
temperate	17.9329	550.357				5201	237.442
temperate	64.2214	1389.67				5301	240.909
temperate	14.3417	1003.83				5401	244.36
temperate	79.0841	2396.22				5501	247.796
temperate	20.2239	647.925				5601	251.217
temperate	23.0362	967.261				5701	254.623
temperate	29.6206	2050.1				5801	258.016
temperate	28.9273	1760.89				5901	261.394
temperate	44.4835	2515.49				6001	264.759
temperate	30.5432	867.322				6101	268.105
temperate	22.7688	646.095				6201	271.435
temperate	6.73262	282.343				6301	274.762
temperate	16.9611	818.05				6401	278.076
temperate	48.5955	535.742				6501	281.378
temperate	14.8186	836.661				6601	284.668
temperate	72.6155	2007.72				6701	287.946
temperate	63.9278	1325.71				6801	291.213
temperate	46.3194	3621.22				6901	294.468
temperate	31.9564	616.551				7001	297.712
temperate	43.4617	1370.05				7101	300.944
temperate	76.3858	2071.38				7201	304.166
temperate	52.9989	1211				7301	307.378
temperate	124.723	4861.07				7401	310.603
temperate	122.9	4174.51				7501	313.834
temperate	18.6389	216.291				7601	317.055
temperate	10.0403	186.619				7701	320.267
temperate	17.4076	111.913				7801	323.469
temperate	17.1018	119.368				7901	326.661
temperate	8.01844	195.98				8001	329.845
temperate	18.3775	140.344				8101	333.019
temperate	7.91472	78.239				8201	336.184
temperate	3.77061	1				8301	339.34
temperate	0.177605	1				8401	342.488
temperate	23.3726	217.945				8501	345.627
temperate	10.507	58.4453				8601	348.758
temperate	14.0828	151.97				8701	351.881
temperate	51.2504	784.096				8801	354.995
temperate	31.7784	534.22				8901	358.101
temperate	32.2549	464.498				9001	361.199
temperate	23.9224	320.155				9101	364.289
temperate	8.63065	59.6641				9201	367.372
temperate	28.7409	250.236				9301	370.447
temperate	63.7959	218.478				9401	373.514
temperate	25.8041	203.977				9501	376.574
temperate	18.872	77.6843				9601	379.626
temperate	68.364	53.591				9701	382.671
temperate	10.1893	105.481				9801	385.709
temperate	1.18707	10.085				9901	388.74
tropics	193.185	1722.06				10001	391.764
tropics	502.836	3268.08				10101	394.781
tropics	89.9836	825.733				10201	397.791
tropics	49.1296	735.569				10301	400.795
tropics	255.918	1595.43				10401	403.789
tropics	162.789	1312.12				10501	406.766
tropics	91.1871	1217.16				10601	409.737
tropics	116.457	1428.46				10701	412.701
tropics	82.7084	867.745				10801	415.658
tropics	214.628	1588.85				10901	418.61
tropics	79.5768	1406.27				11001	421.555
temperate	36.8519	53.3648				11101	424.493
tropics	69.8707	1262.4				11201	427.426
tropics	45.776	1131.17				11301	430.352
tropics	62.5307	767.495				11401	433.273
tropics	37.173	633.628				11501	436.188
tropics	47.2815	762.461				11601	439.099
tropics	29.6057	598.005				11701	442.014
tropics	598.212	3445.97				11801	444.923
tropics	107.169	1197.3				11901	447.826
tropics	419.061	2667.78				12001	450.724
tropics	427.038	2707.06				12101	453.616
tropics	64.8717	886.391				12201	456.503
tropics	72.5825	1287.43				12301	459.384
tropics	67.9699	1017.36				12401	462.26
tropics	74.3227	1522.85				12501	465.13
tropics	52.6991	941.62				12601	467.996
tropics	108.795	1459.07				12701	470.856
tropics	126.121	2233.8				12801	473.711
tropics	28.7559	1336.76				12901	476.561
tropics	124.987	1232.83				13001	479.405
tropics	105.215	1122.41				13101	482.245
tropics	707.733	2497.47				13201	485.08
tropics	54.2032	1077.71				13301	487.91
tropics	288.319	1255.13				13401	490.735
tropics	125.2	1368.04				13501	493.555
tropics	98.5786	1181.39				13601	496.371
tropics	36.4306	658.562				13701	499.181
tropics	34.7159	643.319				13801	501.987
tropics	130.651	823.622				13901	504.789
tropics	83.4205	799.621				14001	507.573
tropics	25.2717	469.978				14101	510.321
tropics	12.181	225.3				14201	513.065
tropics	22.2527	288.445				14301	515.805
tropics	32.4109	675.05				14401	518.539
tropics	25.521	552.676				14501	521.269
tropics	113.26	1088.57				14601	523.995
tropics	63.0822	808.827				14701	526.716
tropics	65.7072	1052.5				14801	529.432
tropics	163.694	1562.18				14901	532.145
tropics	57.748	573.325				15001	534.878
tropics	90.7417	889.177				15101	537.613
tropics	21.0731	309.41				15201	540.344
tropics	46.724	533.911				15301	543.071
tropics	52.0787	487.661				15401	545.794
tropics	101.396	989.135				15501	548.513
tropics	57.8664	862.072				15601	551.227
tropics	79.4639	1085.17				15701	553.938
tropics	38.7974	627.018				15801	556.641
tropics	17.2595	575.582				15901	559.33
tropics	24.6803	418.11				16001	562.016
tropics	38.8311	892.613				16101	564.697
tropics	101.208	1044.27				16201	567.375
tropics	78.5352	1354.39				16301	570.049
tropics	86.6016	1136.76				16401	572.718
tropics	228.597	1235.23				16501	575.384
tropics	27.0412	538.163				16601	578.047
tropics	96.5846	1159.77				16701	580.705
tropics	86.7547	1460.36				16801	583.36
tropics	180.569	2490.58				16901	586.011
tropics	144.219	2261.23				17001	588.658
tropics	152.592	2097.44				17101	591.301
tropics	74.4907	1677.25				17201	593.941
tropics	60.606	1186.78				17301	596.577
tropics	77.6418	2002.11				17401	599.21
tropics	68.5584	1482.98				17501	601.839
tropics	37.3486	1077.36				17601	604.465
tropics	45.0764	741.806				17701	607.087
tropics	40.9988	789.35				17801	609.705
tropics	33.2215	675.128				17901	612.32
tropics	66.482	1037.94				18001	614.932
tropics	116.099	1565.05				18101	617.54
tropics	121.999	1107.18				18201	620.137
tropics	52.2227	603.086				18301	622.721
tropics	34.8447	498.139				18401	625.301
temperate	22.095	617.63				18501	627.877
temperate	3.10885	91.7861				18601	630.451
temperate	2.59583	86.5087				18701	633.021
temperate	17.3905	146.118				18801	635.588
temperate	20.0313	130.376				18901	638.151
temperate	24.421	153.222				19001	640.711
temperate	14.9699	268.09				19101	643.268
temperate	26.4357	199.834				19201	645.822
temperate	4.50346	94.7226				19301	648.372
temperate	33.5204	573.765				19401	650.92
temperate	3.61262	27.0377				19501	653.464
temperate	2.93823	1				19601	656.005
temperate	39.577	384.189				19701	658.543
temperate	6.59854	84.7657				19801	661.077
temperate	17.5459	127.906				19901	663.609
temperate	69.6281	752.409				20001	666.138
temperate	44.9376	362.986				20101	668.663
temperate	71.8719	396.676				20201	671.186
temperate	113.226	732.357				20301	673.705
temperate	22.5592	379.155				20401	676.222
temperate	14.2582	171.589				20501	678.735
temperate	12.5371	128.461				20601	681.246
temperate	43.7312	462.949				20701	683.754
temperate	75.4102	646.267				20801	686.258
temperate	52.5818	685.469				20901	688.76
temperate	18.9027	74.6257				21001	691.259
temperate	29.719	239.211				21101	693.755
temperate	11.194	58.5344				21201	696.248
temperate	12.1524	37.9748				21301	698.739
temperate	0.633529	36.8406				21401	701.226
tropics	391.387	2504.93				21501	703.711
tropics	231.418	2236.22				21601	706.193
tropics	108.678	1484.29				21701	708.672
tropics	103.058	797.129				21801	711.149
tropics	55.2852	566.515				21901	713.622
tropics	190.645	1175.62				22001	716.093
tropics	125.929	1255.65				22101	718.562
tropics	164.873	1267.1				22201	721.027
tropics	183.989	1109.43				22301	723.49
tropics	236.059	1812.75				22401	725.951
tropics	104.902	1445.08				22501	728.41
temperate	13.6223	17.8292				22601	730.888
tropics	221.537	1725.12				22701	733.363
tropics	168.164	5543.96				22801	735.836
tropics	164.83	5849.32				22901	738.306
tropics	385.045	12238				23001	740.774
tropics	165.281	4237.67				23101	743.239
tropics	157.722	4639.02				23201	745.702
tropics	214.152	6252.06				23301	748.162
tropics	79.6646	2894.02				23401	750.62
tropics	99.6428	1803.24				23501	753.076
tropics	55.1514	1993.01				23601	755.528
tropics	42.2442	935.218				23701	757.979
tropics	63.8021	1730.25				23801	760.427
tropics	122.512	3804.69				23901	762.873
tropics	78.8616	3242.3				24001	765.316
temperate	30.8718	609.69				24101	767.757
temperate	36.0971	933.748				24201	770.195
temperate	21.3656	284.067				24301	772.631
temperate	48.2312	850.103				24401	775.065
temperate	94.5381	546.669				24501	777.497
temperate	75.0905	714.462				24601	779.926
temperate	749.439	571.214				24701	782.352
temperate	40.0755	843.852				24801	784.777
temperate	32.6082	847.255				24901	787.199
temperate	15.9471	451.808				25001	789.619
temperate	79.2327	453.015				25101	792.037
temperate	20.1641	424.836				25201	794.452
temperate	74.4422	1791.02				25301	796.865
temperate	40.6331	519.913				25401	799.276
temperate	78.1903	823.093				25501	801.68
temperate	128.058	1386.76				25601	804.055
temperate	58.3727	737.333				25701	806.429
temperate	101.311	1431.49				25801	808.8
temperate	12.0621	175.053				25901	811.169
temperate	37.684	615.007				26001	813.536
temperate	220.557	1843.15				26101	815.901
temperate	60.2465	877.632				26201	818.263
temperate	86.55	752.342				26301	820.624
temperate	9.44969	372.791				26401	822.982
temperate	25.044	172.143				26501	825.338
temperate	15.2767	242.864				26601	827.691
temperate	28.6532	499.137				26701	830.043
temperate	24.7666	657.551				26801	832.392
temperate	13.977	160.401				26901	834.74
temperate	17.4762	192.731				27001	837.085
temperate	127.595	833.794				27101	839.428
temperate	5.96727	144.799				27201	841.769
temperate	59.8016	1271.62				27301	844.108
temperate	105.574	972.717				27401	846.444
temperate	70.3309	985.968				27501	848.779
temperate	14.7183	331.9				27601	851.112
temperate	53.8845	1614.64				27701	853.442
temperate	13.6361	135.769				27801	855.771
temperate	53.9407	687.545				27901	858.097
temperate	190.131	701.508				28001	860.421
temperate	867.17	3795.02				28101	862.744
temperate	28.7785	314.368				28201	865.064
temperate	26.3096	296.301				28301	867.383
temperate	84.5074	1566				28401	869.699
temperate	802.272	2593.44				28501	872.013
temperate	61.4462	829.918				28601	874.326
temperate	68.414	812.028				28701	876.636
temperate	82.4718	1195.94				28801	878.945
temperate	598.635	5327.37				28901	881.251
temperate	64.8786	959.926				29001	883.556
temperate	74.3079	1165.71				29101	885.858
temperate	204.09	716.144				29201	888.159
temperate	122.09	1530.2				29301	890.458
temperate	175.23	1472.76				29401	892.755
temperate	76.1379	1938.24				29501	895.05
temperate	65.2367	3502.1				29601	897.343
temperate	68.7737	1535.85				29701	899.634
temperate	40.7711	847.701				29801	901.923
temperate	38.0381	894.17				29901	904.211
temperate	53.2368	1180.76				30001	906.496
temperate	20.5394	1044.61				30101	908.78
temperate	54.7869	956.094				30201	911.062
temperate	31.4716	557.085				30301	913.357
temperate	19.3062	722.897				30401	915.67
temperate	18.4622	346.335				30501	917.982
temperate	62.6149	1036.33				30601	920.292
temperate	8.61184	322.894				30701	922.6
temperate	11.2328	387.774				30801	924.906
temperate	8.13374	159.817				30901	927.211
temperate	33.5899	323.933				31001	929.514
temperate	36.8107	1167.16				31101	931.815
temperate	45.0039	1844.08				31201	934.115
temperate	40.182	1242				31301	936.412
temperate	177.55	1821.17				31401	938.708
temperate	41.4699	1148.52				31501	941.003
temperate	33.9138	288.426				31601	943.295
temperate	15.7275	257.874				31701	945.586
temperate	38.1335	255.784				31801	947.876
temperate	8.16631	108.454				31901	950.163
temperate	10.8129	146.383				32001	952.449
temperate	15.3227	150.676				32101	954.734
temperate	16.64	317.404				32201	957.016
temperate	21.675	494.215				32301	959.297
temperate	1.79093	175.741				32401	961.577
temperate	0.955556	8.29897				32501	963.855
temperate	213.011	667.775				32601	966.131
temperate	446.013	685.009				32701	968.405
temperate	68.7371	503.779				32801	970.678
temperate	137.345	1069.11				32901	972.949
temperate	125.082	765.226				33001	975.219
temperate	79.5346	1011.24				33101	977.487
temperate	44.0812	1428.62				33201	979.754
temperate	41.2933	785.339				33301	982.019
temperate	63.8741	2151.71				33401	984.282
temperate	480.632	52.1959				33501	986.544
temperate	109.481	2610.8				33601	988.804
temperate	118.322	2652.78				33701	991.063
temperate	67.0356	2850.42				33801	993.32
temperate	44.1948	1188.28				33901	995.575
temperate	90.318	2422.31				34001	997.829
temperate	53.1719	416.083				34101	1000.08
temperate	16.8101	660.705				34201	1002.33
temperate	14.9687	479.319				34301	1004.58
temperate	30.1958	879.148				34401	1006.83
temperate	38.6151	1053.53				34501	1009.08
temperate	54.8069	2308.47				34601	1011.32
temperate	53.4177	1502.17				34701	1013.56
temperate	23.1193	883.922				34801	1015.81
temperate	53.1359	1944.35				34901	1018.05
temperate	380.91	1468.36				35001	1020.29
temperate	66.3089	1146.41				35101	1022.52
temperate	43.9906	858.57				35201	1024.76
temperate	188.354	967.613				35301	1026.99
temperate	414.717	1062.87				35401	1029.23
temperate	66.8763	215.888				35501	1031.46
temperate	53.8747	706.211				35601	1033.69
temperate	97.9309	2225.94				35701	1035.92
temperate	180.544	3770.23				35801	1038.14
temperate	89.4469	2133.25				35901	1040.37
temperate	11.7577	385.273				36001	1042.59
temperate	37.399	1166.2				36101	1044.82
temperate	29.5865	1263.76				36201	1047.04
temperate	24.5295	719.242				36301	1049.26
temperate	7.86683	412.135				36401	1051.48
temperate	14.6706	724.436				36501	1053.68
temperate	204.286	1447.17				36601	1055.87
temperate	103.436	416.839				36701	1058.06
temperate	220.718	565.292				36801	1060.25
temperate	5.92979	411.003				36901	1062.44
temperate	8.67897	561.327				37001	1064.63
temperate	10.8034	898.587				37101	1066.82
temperate	10.19	1052.91				37201	1069
temperate	84.0688	1233.42				37301	1071.19
temperate	61.7295	1334.41				37401	1073.37
temperate	72.0406	1120.15				37501	1075.55
temperate	296.877	1657.06				37601	1077.73
temperate	92.6573	1566.28				37701	1079.91
temperate	83.9285	1915.47				37801	1082.09
temperate	9.49477	86.6864				37901	1084.26
temperate	6.95289	61.9525				38001	1086.44
temperate	18.8462	277.57				38101	1088.61
temperate	6.24185	122.018				38201	1090.78
temperate	3.1929	83.2844				38301	1092.95
temperate	8.5281	106.574				38401	1095.12
temperate	8.51105	255.728				38501	1097.29
temperate	5.68201	113.649				38601	1099.45
temperate	6.03674	306.77				38701	1101.62
temperate	5.62389	214.113				38801	1103.78
temperate	3.44715	86.9354				38901	1105.94
temperate	3.81291	348.244				39001	1108.1
temperate	36.3966	797.382				39101	1110.26
temperate	20.9557	222.764				39201	1112.42
temperate	233.96	557.393				39301	1114.58
temperate	25.9533	187.595				39401	1116.73
temperate	82.1595	799.478				39501	1118.89
temperate	6.10599	109.33				39601	1121.04
temperate	7.37079	57.195				39701	1123.19
temperate	59.2942	172.828				39801	1125.34
temperate	68.6902	1324.67				39901	1127.49
temperate	70.376	875.565				40001	1129.64
temperate	8.65762	119.334				40101	1131.78
temperate	31.1315	1440.91				40201	1133.93
temperate	197.581	4830.57				40301	1136.07
temperate	63.0907	2654.9				40401	1138.22
temperate	21.4356	2122.58				40501	1140.36
temperate	124.606	3724.86				40601	1142.5
temperate	123.027	2464.92				40701	1144.63
temperate	5117.19	2210.42				40801	1146.77
temperate	4.9227	84.7698				40901	1148.91
temperate	21.0153	419.24				41001	1151.04
temperate	9.22965	172.737				41101	1153.18
temperate	62.2438	788.64				41201	1155.31
temperate	41.3749	838.06				41301	1157.44
temperate	16.4219	607.663				41401	1159.57
temperate	43.0403	813.776				41501	1161.7
temperate	8.39797	335.179				41601	1163.83
temperate	1.41423	124.295				41701	1165.95
temperate	24.6272	129.646				41801	1168.08
temperate	290.661	2539.49				41901	1170.2
temperate	971.269	4569.08				42001	1172.32
temperate	15.6831	342.075				42101	1174.45
temperate	336.614	4066.28				42201	1176.57
temperate	12.0981	228.068				42301	1178.68
temperate	23.7352	1664.88				42401	1180.8
temperate	106.139	3747.58				42501	1182.92
temperate	73.9133	695.75				42601	1185.03
temperate	13.464	388.533				42701	1187.15
temperate	46.9309	414.291				42801	1189.26
temperate	30.3976	469.85				42901	1191.37
temperate	212.597	1021.83				43001	1193.48
temperate	40.8727	737.731				43101	1195.59
temperate	34.2381	699.914				43201	1197.7
temperate	27.5619	694.805				43301	1199.81
temperate	25.7552	596.191				43401	1201.91
temperate	191.281	3606.04				43501	1204.02
temperate	45.9492	1123.92				43601	1206.12
temperate	218.677	1108.26				43701	1208.22
temperate	21.3006	245.778				43801	1210.33
temperate	16.7535	173.048				43901	1212.43
temperate	34.6705	1098.73				44001	1214.53
temperate	35.5455	1223.61				44101	1216.62
temperate	26.8205	1070.07				44201	1218.72
temperate	7.69535	131.291				44301	1220.82
temperate	57.5064	753.266				44401	1222.91
temperate	23.5339	373.37				44501	1225
temperate	17.332	242.345				44601	1227.1
temperate	6.45477	76.1034				44701	1229.19
temperate	6.80579	96.2456				44801	1231.28
temperate	13.7247	144.993				44901	1233.37
temperate	5.21467	123.918				45001	1235.45
temperate	3.90135	192.137				45101	1237.54
temperate	3.55783	136.369				45201	1239.62
temperate	9.15304	223.228				45301	1241.71
temperate	22.8064	320.335				45401	1243.79
temperate	15.7016	448.389				45501	1245.87
temperate	22.053	242.209				45601	1247.96
temperate	99.704	1670.1				45701	1250.04
temperate	231.515	1175.36				45801	1252.11
temperate	93.3748	999.834				45901	1254.19
temperate	174.278	1647.69				46001	1256.27
temperate	139.004	1315.22				46101	1258.34
temperate	24.4983	687.525				46201	1260.42
temperate	64.5881	1889.34				46301	1262.49
temperate	25.2353	198.953				46401	1264.57
temperate	27.6401	216.898				46501	1266.64
temperate	75.2309	625.507				46601	1268.71
temperate	151.552	2321.89				46701	1270.78
temperate	48.3906	1172.09				46801	1272.84
temperate	21.979	392.749				46901	1274.91
temperate	8.00351	441.942				47001	1276.98
temperate	17.1408	602.533				47101	1279.04
temperate	11.8894	594.575				47201	1281.11
temperate	19.2641	576.231				47301	1283.17
temperate	8.64979	186.984				47401	1285.23
temperate	2.65882	199.232				47501	1287.29
temperate	29.422	899.761				47601	1289.35
temperate	4.8233	350.394				47701	1291.41
temperate	70.6432	1383.84
temperate	325.479	951.732
temperate	61.1252	729.588
temperate	18.0409	161.819
temperate	50.0551	192.114
temperate	263.053	745.097
temperate	15.582	185.287
temperate	35.043	641.136
temperate	94.0651	415.207
temperate	78.891	1773.09
temperate	25.0702	592.969
temperate	43.4386	3072.25
temperate	47.6018	1238.44
temperate	148.273	1422.13
temperate	43.3633	865.181
temperate	52.908	1070.34
temperate	263.825	3687.35
temperate	116.474	2754.42
temperate	32.9871	1050.49
temperate	53.3203	836.48
temperate	38.3961	1119.87
temperate	157.933	1896.89
temperate	125.157	1377.65
temperate	125.496	1724.56
temperate	230.494	2639.49
temperate	170.989	3086.83
temperate	16.5026	164.236
temperate	22.8737	194.261
temperate	41.7654	1518.56
temperate	85.6126	2523.92
temperate	30.2679	891.254
temperate	57.8862	1137.72
temperate	55.5472	822.866
temperate	19.4481	831.6
temperate	42.8867	1357.63
temperate	39.0858	896.845
temperate	47.5764	735.433
temperate	29.6241	627.028
temperate	57.7489	695.872
temperate	13.54	143.298
temperate	17.662	181.932
temperate	225.822	1067.25
temperate	65.2944	637.431
temperate	58.6896	438.604
temperate	76.0046	957.614
temperate	27.8843	506.918
temperate	24.4443	378.582
temperate	36.5137	176.186
temperate	8.79189	66.4059
temperate	37.5657	397.484
temperate	64.0374	856.117
temperate	14.6069	175.432
temperate	6.82037	63.3527
temperate	11.4971	460.028
temperate	6.31731	71.0067
temperate	15.5259	191.557
temperate	10.5346	123.013
temperate	12.5732	131.304
temperate	17.5775	282.725
temperate	16.6335	227.276
temperate	117.394	964.427
temperate	24.3329	302.958
temperate	647.678	1045.37
temperate	0.756869	32.4872
temperate	253.797	699.301
temperate	198.564	1127.86
temperate	153.335	3628.31
temperate	70.7871	7632.1
temperate	793.755	3455.54
temperate	298.057	4177.64
temperate	59.6002	923.136
temperate	154.724	1904.07
temperate	92.8774	1633.12
temperate	102.535	1739.57
temperate	17.2281	445.169
temperate	75.4697	989.22
temperate	22.9435	225.014
temperate	29.2383	354.858
temperate	323.511	1022.83
temperate	8.58787	204.327
temperate	39.3133	1375.12
temperate	83.3095	968.168
temperate	14.0908	567.641
temperate	35.6331	335.142
temperate	135.134	1629.59
temperate	87.1195	1245.45
temperate	26.4258	522.059
temperate	7.80542	187.21
temperate	26.8991	308.562
temperate	15.4383	346.085
temperate	57.9507	105.716
temperate	8.71221	427.584
temperate	30.0517	653.521
temperate	32.45	396.671
temperate	27.7763	530.982
temperate	25.3493	356.694
temperate	9.9099	135.262
temperate	36.3384	940.53
temperate	21.67	151.583
temperate	19.5653	478.831
temperate	40.7777	389.642
temperate	16.97	597.459
temperate	10.0068	169.725
temperate	85.8446	1355.78
temperate	85.1043	1315.09
temperate	60.3384	1214.63
temperate	1362.11	4871.03
temperate	449.994	3799.44
temperate	42.2514	1514.11
temperate	43.499	4624.23
temperate	54.2027	1887.31
temperate	69.3645	2841.69
temperate	39.6721	180.217
temperate	341.934	3438.52
temperate	155.354	3228.54
temperate	33.2437	598.519
temperate	104.077	1467.12
temperate	75.2464	1103.41
temperate	704.382	5097.16
temperate	12.8668	135.931
temperate	140.041	1235.67
temperate	57.2645	783.851
temperate	138.646	1534.07
temperate	102.213	1158.29
temperate	433.107	2514.44
temperate	382.189	2300.91
temperate	38.6706	523.966
temperate	37.8678	567.098
temperate	32.6514	280.521
temperate	51.751	728.233
temperate	137.825	1036.87
temperate	67.1589	849.494
temperate	54.7382	1126.4
temperate	1.638	38.84
temperate	8.85057	504.766
temperate	28.9222	860.711
temperate	3.07849	69.7211
temperate	87.8513	990.991
temperate	60.0842	1253.36
temperate	18.3268	347.149
temperate	40.5434	673.723
temperate	33.1113	688.959
temperate	47.8497	1752.99
temperate	60.262	1278.85
temperate	11.6823	74.4321
temperate	83.0702	463.917
temperate	38.3831	793.391
temperate	18.2945	303.017
temperate	780.22	5270.22
temperate	1527.34	10681
temperate	19.0001	540.702
temperate	45.1577	3902.54
temperate	82.5494	2588.43
temperate	18.3991	949.421
temperate	37.3396	669.063
temperate	50.441	690.102
temperate	52.4737	745.583
temperate	119.186	494.88
temperate	117.333	3047.87
temperate	56.4132	1326.84
temperate	38.6266	1740.78
temperate	27.7991	1267.37
temperate	75.617	727.17
temperate	25.487	1003.76
temperate	12.95	569.903
temperate	26.306	617.111
temperate	49.914	1003.83
temperate	49.0217	1720.99
temperate	24.2874	644.733
temperate	168.082	2334.86
temperate	64.9777	637.816
temperate	33.7128	134.577
temperate	15.9824	250.527
temperate	40.9872	234.16
temperate	81.6277	625.438
temperate	90.4065	872.454
temperate	104.418	458.961
temperate	56.2386	683.626
temperate	104.443	1563.6
temperate	199.834	1156.72
temperate	35.5033	1441.19
temperate	55.2031	1061.68
temperate	85.5161	2051.75
temperate	11.7864	409.486
temperate	124.065	1255.9
temperate	249.368	1485.52
temperate	20.1194	297.225
temperate	4.9939	47.7962
temperate	8.84794	167
temperate	85.1024	381.497
temperate	102.412	3170.87
temperate	196.265	5360.21
temperate	924.947	3616.25
temperate	669.755	5606.15
temperate	26.7209	1513.74
temperate	185.038	4780.81
temperate	17.8859	1055.66
temperate	13.2893	330.835
temperate	53.9664	1214.19
temperate	13.4401	128.317
temperate	35.5949	1078
temperate	32.0992	954.774
temperate	29.9038	828.516
temperate	24.1813	1226.87
temperate	24.7008	722.345
temperate	35.9172	338.678
temperate	7.18773	107.771
temperate	3.87185	362.678
temperate	14.7373	403.806
temperate	31.3641	359.83
temperate	10.205	266.856
temperate	20.1498	344.407
temperate	35.6881	2044.89
temperate	15.7519	933.276
temperate	19.5705	1752.94
temperate	65.9361	997.235
temperate	124.78	3968.22
temperate	60.16	1253.95
temperate	134.208	1315.76
temperate	22.268	420.479
temperate	150.866	2696.6
temperate	96.2532	597.997
temperate	23.6357	426.235
temperate	100.788	782.651
temperate	47.6858	632.183
temperate	132.686	1714.35
temperate	96.67	1093.9
temperate	74.2584	834.393
temperate	470.546	2757.59
temperate	5.47313	113.086
temperate	10.9272	139.104
temperate	29.1318	287.927
temperate	45.4184	600.394
temperate	65.7442	706.946
temperate	168.802	1471.21
temperate	9.48794	130.755
temperate	15.3842	199.753
temperate	11.2756	321.336
temperate	60.1716	700.984
temperate	44.3802	325.16
temperate	102.46	1208.24
temperate	49.8015	351.789
temperate	14.9105	229.159
temperate	35.3355	746.657
temperate	22.5892	396.288
temperate	2.37689	82.1969
temperate	45.3931	1387.33
temperate	41.4127	1355.42
temperate	39.6867	877.453
temperate	45.5658	825.772
temperate	23.4649	844.966
temperate	33.976	821.837
temperate	37.2522	708.829
temperate	67.0486	537.279
temperate	137.771	602.053
temperate	46.3675	391.396
temperate	229.656	1025.18
temperate	108.568	574.149
temperate	25.7818	191.18
temperate	43.4327	268.126
temperate	67.4209	798.601
temperate	50.8616	455.576
temperate	56.6386	812.035
temperate	79.8064	336.26
temperate	68.765	319.951
temperate	29.7878	605.466
temperate	65.1873	353.788
temperate	62.9624	1016.1
temperate	27.7156	496.413
temperate	4.10282	327.818
temperate	23.4445	410.358
temperate	16.9011	493.108
temperate	37.5392	385.311
temperate	18.1034	258.071
temperate	44.565	261.917
temperate	35.6691	406.135
temperate	75.7374	427.327
temperate	22.9763	243.384
temperate	43.8265	217.986
temperate	25.8038	863.396
temperate	40.0509	348.278
temperate	22.3878	263.412
temperate	81.1227	610.829
temperate	28.2478	587.188
temperate	10.5335	352.47
temperate	7.24007	252.396
temperate	25.0794	313.761
temperate	6.88714	194.256
temperate	3.86053	222.969
temperate	34.5172	650.157
temperate	19.7927	546.502
temperate	7.31047	562.58
temperate	15.3312	789.028
temperate	251.32	1313.3
temperate	124.057	2201.7
temperate	505.959	4371
temperate	155.731	1816.88
temperate	85.7548	359.361
temperate	47.9508	463.815
temperate	4.37129	143.797
temperate	129.89	1339.69
temperate	25.7522	383.106
temperate	450.474	1748.91
temperate	89.3721	928.133
temperate	839.18	4728.62
temperate	259.598	5387.16
temperate	31.4759	334.129
temperate	5.0548	139.17
temperate	146.103	982.252
temperate	43.0973	945.021
temperate	57.8343	957.653
temperate	8.36127	378.839
temperate	41.6032	197.245
temperate	4.12488	180.314
temperate	16.1579	230.878
temperate	2.78748	87.4373
temperate	12.4408	419.849
temperate	16.4452	113.759
temperate	10.7344	110.651
temperate	4.71175	386.658
temperate	16.881	252.436
temperate	24.947	442.432
temperate	7.08429	103.154
temperate	14.4696	279.553
temperate	49.6827	1202.55
temperate	19.0116	1053.08
temperate	33.8275	525.081
temperate	5.81698	223.551
temperate	44.7513	938.002
temperate	181.286	1786.64
temperate	2.35215	104.475
temperate	26.0482	358.074
temperate	562.634	644.329
temperate	17.0856	828.309
temperate	5.75221	138.909
temperate	67.5703	1306.36
temperate	12.5559	341.221
temperate	37.8521	1364.87
temperate	14.5902	334.185
temperate	15.1419	914.304
temperate	13.8304	451.668
temperate	45.7206	534.467
temperate	12.4438	690.621
temperate	21.2346	1112.05
temperate	49.8213	1748.19
temperate	33.6179	1670.98
temperate	10.9306	481.686
temperate	10.4905	1131.39
temperate	31.1831	1856.46
temperate	18.2337	1010.24
temperate	40.9408	806.302
temperate	12.6025	551.831
temperate	18.194	285.811
temperate	28.007	702.24
temperate	10.6093	184.82
temperate	459.371	3625.34
temperate	32.7443	576.979
temperate	49.0665	839.347
temperate	13.7841	221.661
temperate	19.0297	282.377
temperate	281.136	2187.64
temperate	71.9673	1179.94
temperate	155.86	2749.18
temperate	174.746	2726.19
temperate	142.262	1068.39
temperate	150.977	1534.9
temperate	344.631	3776.75
temperate	211.678	2109.81
temperate	62.9943	1119.81
temperate	65.8349	1092.84
temperate	38.8398	702.251
temperate	87.7159	970.381
temperate	104.474	1710.31
temperate	156.912	2155.03
temperate	141.905	2018.15
temperate	111.533	1518.62
temperate	165.924	2511.36
temperate	61.217	1100.66
temperate	80.9594	2654.46
temperate	661.543	9588.2
temperate	355.12	5884.58
temperate	87.6417	2366.2
temperate	406.272	2471.92
temperate	594.167	3439.12
temperate	81.3488	1554.88
temperate	88.1343	944.665
temperate	45.4036	704.172
temperate	231.829	3195.91
temperate	154.836	2264.34
temperate	60.4731	1310.4
temperate	22.5187	999.293
temperate	42.8597	550.893
temperate	79.2511	1135.8
temperate	132.218	1969.96
temperate	83.5502	878.072
temperate	196.294	1234.68
temperate	210.05	1626.43
temperate	84.7282	787.643
temperate	65.323	920.896
temperate	76.2673	1397.43
temperate	55.2524	1040.07
temperate	51.4958	993.745
temperate	44.3944	1093.66
temperate	157.812	3022.16
temperate	33.1345	2271.03
temperate	39.9507	2088.76
temperate	58.7186	2038.02
temperate	30.7876	1341.08
temperate	32.0636	1096.53
temperate	24.3169	1230.43
temperate	30.2556	3232.44
temperate	67.176	1143.19
temperate	32.4028	761.928
temperate	150.114	4300.08
temperate	172.979	2313.57
temperate	302.319	5507.79
temperate	141.788	2756.26
temperate	85.8164	2752.6
temperate	275.968	4761.82
temperate	196.413	3764.31
temperate	25.5693	824.083
temperate	55.2888	1602.6
temperate	54.8418	1328.83
temperate	29.1385	792.415
temperate	100.003	1762.52
temperate	30.7469	400.298
temperate	49.9232	1099.31
temperate	131.943	1573.51
temperate	40.643	908.824
temperate	73.2611	1124
temperate	34.9463	1373.12
temperate	80.9286	1495.22
temperate	53.0723	1185.67
temperate	51.5829	1892.62
temperate	48.0174	2136.58
temperate	117.259	1927.54
temperate	42.4795	520.731
temperate	53.0202	307.847
temperate	160.466	1648.86
temperate	126.467	1418.05
temperate	11.1442	424.552
temperate	26.1674	504.791
temperate	12.7558	739.194
temperate	68.8857	569.794
temperate	44.8007	685.561
temperate	42.4805	480.003
temperate	68.3806	811.767
temperate	79.5088	880.22
temperate	61.8796	352.078
temperate	15.1868	367.78
temperate	13.6781	231.388
temperate	74.8962	1293.59
temperate	20.275	575.263
temperate	36.9172	359.542
temperate	104.896	1955.49
temperate	72.6189	1527.68
temperate	380.776	1371.77
temperate	52.3685	2685.99
temperate	47.4778	1401.37
temperate	273.354	2899.17
temperate	131.08	987.143
temperate	15.5266	745.216
temperate	70.5132	983.168
temperate	32.4774	1573.4
temperate	39.3447	933.268
temperate	32.1018	1739.03
temperate	180.45	1542.42
temperate	189.343	3239.35
temperate	43.2804	1138.17
temperate	10.9929	215.027
temperate	64.1222	877.655
temperate	64.2921	728.69
temperate	47.7289	581.272
temperate	124.758	742.35
temperate	12.7342	560.847
temperate	39.8575	1211.32
temperate	9.61845	373.481
temperate	224.224	2499.83
temperate	136.912	1397.5
temperate	87.5185	1458.03
temperate	44.4193	586.699
temperate	22.1958	267.595
temperate	27.5808	280.833
temperate	45.979	1356.61
temperate	6.53407	586.765
tropics	16.8605	636.807
tropics	5.9147	336.878
tropics	176.302	884.893
tropics	15.8304	815.265
tropics	15.1738	910.537
tropics	9.99083	168.124
tropics	49.3582	1402.41
tropics	86.09	644.252
tropics	53.5621	1121.96
tropics	144.932	1280.95
tropics	12.1331	410.562
tropics	400.747	653.521
tropics	252.282	1120.36
tropics	17.5131	412.384
tropics	42.6656	1333.66
tropics	86.4634	2270.26
tropics	60.8978	2001.27
tropics	81.292	2899.64
tropics	21.4021	864.12
tropics	25.0693	1046.39
tropics	18.2701	1244.28
tropics	13.3075	612.404
tropics	28.0186	1500.11
tropics	18.7334	719.572
tropics	45.4981	327.909
tropics	17.7439	197.004
tropics	25.9268	231.185
tropics	24.6775	337.283
tropics	26.3133	216.912
tropics	7.93653	285.48
tropics	67.0902	841.829
tropics	15.8105	296.128
tropics	6.60269	178.475
tropics	31.3145	1413.45
tropics	51.4312	607.288
tropics	11.412	307.678
tropics	51.948	909.594
tropics	10.2444	236.338
tropics	98.5669	328.503
tropics	20.4427	399.575
tropics	14.0549	319.488
tropics	8.55745	220.78
tropics	3.82745	187.595
tropics	20.918	277.425
tropics	5.7058	217.61
tropics	13.7787	366.465
tropics	14.8299	320.068
tropics	17.0003	204.186
tropics	90.8401	1904.32
tropics	15.7689	198.13
tropics	29.6053	1032.85
tropics	94.9687	3394.51
tropics	26.5784	952.511
tropics	30.7527	837.422
tropics	10.5649	352.777
tropics	9.56729	413.768
tropics	4.42607	169.324
tropics	10.9979	220.448
tropics	3.98641	140.385
tropics	27.992	655.237
tropics	15.5095	358.111
tropics	16.2184	272.876
tropics	10.0065	384.04
tropics	13.3353	360.769
tropics	11.6646	375.68
tropics	224.064	992.234
tropics	146.807	759.801
tropics	23.3285	518.799
tropics	77.5442	611.629
tropics	23.1197	682.863
tropics	35.0115	828.46
tropics	12.3201	225.096
tropics	4.00388	195.448
tropics	17.3857	747.187
tropics	15.3163	644.681
tropics	18.3505	387.424
tropics	63.6601	1757.98
tropics	11.1675	434.293
tropics	92.4795	1068.78
tropics	14.7253	476.683
tropics	5.81242	155.002
tropics	12.0974	337.421
tropics	14.402	518.032
tropics	15.2287	525.696
tropics	43.3371	495.25
tropics	23.7145	998.755
tropics	42.6364	1260.83
tropics	33.9101	481.124
tropics	19.1648	777.163
tropics	55.7756	1309.54
tropics	18.8012	693.791
tropics	1.34228	50.4318
tropics	2.19336	137.701
tropics	7.65537	283.504
tropics	3.36783	124.499
tropics	11.9281	458.169
tropics	10.6084	356.037
tropics	1250.96	1226.28
tropics	121.077	413.083
tropics	138.835	2007.28
tropics	88.37	646.231
tropics	9.07173	350.26
tropics	15.5091	664.059
tropics	4.19001	288.718
tropics	50.6031	1329.06
tropics	37.7632	1100.71
tropics	147.39	1794.95
tropics	20.0225	459.18
tropics	54.476	1645.94
tropics	94.349	1312.12
tropics	179.631	784.877
tropics	102.325	1776.8
tropics	70.7455	563.894
tropics	15.8817	379.563
tropics	635.932	2911.88
tropics	15.0937	690.884
tropics	158.295	1409.41
tropics	180.858	1214.46
tropics	45.9558	2140.81
tropics	15.4711	779.733
tropics	12.7421	487.747
tropics	218.042	1671.81
tropics	33.0989	904.462
tropics	16.896	408.327
tropics	20.7702	782.452
tropics	26.7269	862.877
tropics	45.786	1440.92
tropics	15.7935	385.002
tropics	45.2395	534.533
tropics	21.5963	985.142
tropics	22.8856	883.898
tropics	4.14964	181.79
tropics	8.71396	323.039
tropics	5.39732	368.975
tropics	3.47153	259.225
tropics	31.1832	434.273
tropics	115.779	386.954
tropics	35.4603	502.308
tropics	38.9528	614.249
tropics	26.803	890.338
tropics	12.9086	499.642
tropics	22.764	273.104
tropics	53.8098	782.456
tropics	44.8853	521.558
tropics	42.2198	549.327
tropics	18.6664	570.53
tropics	48.2425	759.712
tropics	27.5987	711.528
tropics	54.1942	581.395
tropics	51.0263	1424.19
tropics	278.742	1881.86
tropics	1825.08	3048.86
tropics	12.8407	796.982
tropics	5.10785	233.707
tropics	8.83999	242.664
tropics	3.42037	190.547
tropics	9.17374	193.255
tropics	176.211	630.82
tropics	51.9013	326.66
tropics	25.3409	670.296
tropics	6.36343	290.502
tropics	10.7834	203.519
tropics	14.6842	383.334
tropics	144.447	1820
tropics	64.2604	2247.68
tropics	20.0699	985.994
tropics	47.1875	2238.58
tropics	39.9676	735.976
tropics	53.0529	749.859
tropics	42.0572	914.007
tropics	48.7403	734.456
tropics	23.0677	491.768
tropics	56.6919	642.921
tropics	48.3704	694.208
tropics	288.934	1619.64
tropics	219.352	1059
tropics	48.3317	579.592
tropics	16.6065	237.604
tropics	75.1227	529.727
tropics	5.06821	177.747
tropics	18.9874	691.107
tropics	12.7693	493.2
tropics	13.6356	489.491
tropics	5.26163	211.885
tropics	7.87268	347.71
tropics	17.3605	347.434
tropics	38.1333	475.064
tropics	25.1462	487.547
tropics	200.301	1514.7
tropics	93.9873	711.105
tropics	31.4271	1318.73
tropics	15.3308	446.712
tropics	26.0483	1163.52
tropics	10.1409	625.3
temperate	165.434	2513
temperate	6.74654	101.903
temperate	53.2643	340.58
temperate	36.595	645.362
temperate	78.7351	636.57
temperate	47.3867	1856.89
temperate	90.9296	1252.78
temperate	115.718	2017.37
temperate	19.6775	241.397
temperate	23.1378	261.32
temperate	31.5918	410.765
temperate	40.0856	220.042
temperate	53.1771	553.672
tropics	159.906	6658.86
tropics	48.2757	2340.81
tropics	17.7378	475.712
tropics	15.5102	456.068
tropics	9.90869	459.731
tropics	12.078	342.683
tropics	7.75369	189.438
tropics	16.7784	504.347
tropics	9.30936	219.134
tropics	7.91766	191.011
tropics	8.5826	371.188
tropics	11.713	495.654
tropics	24.0054	791.222
tropics	6.15488	178.491
tropics	8.79302	227.527
tropics	5.36289	290.402
tropics	272.645	11557.7
tropics	81.5649	1765.98
tropics	55.7824	1882.03
tropics	11.0662	311.104
tropics	48.3794	2267.86
tropics	16.0682	544.765
tropics	25.3134	1152.53
tropics	150.414	1676.76
tropics	192.549	682.174
tropics	105.321	4328.15
tropics	10.3658	345.422
tropics	12.8789	400.087
temperate	41.3785	491.698
temperate	43.5282	289.397
temperate	14.4759	439.92
temperate	14.4202	232.346
temperate	22.2793	705.966
temperate	24.7852	921.936
temperate	62.1358	624.342
temperate	9.64506	131.605
temperate	79.0688	1051.18
temperate	145.591	1677.13
temperate	13.364	273.989
temperate	36.2404	428.222
temperate	20.4178	335.141
temperate	9.31297	104.758
temperate	219.249	4107.33
temperate	19.8672	251.288
temperate	7.89232	197.351
temperate	219.303	1376.18
temperate	20.2597	159.164
temperate	209.648	4898.15
temperate	78.49	1967.13
temperate	129.823	1081.84
temperate	115.299	2217.05
temperate	26.2632	498.77
temperate	47.5772	904.275
temperate	30.9522	203.538
temperate	7.46112	141.453
temperate	118.597	1251.68
temperate	736.964	6696.41
temperate	842.345	8907.43
temperate	25.8926	256.957
temperate	123.096	915.339
temperate	80.1097	385.694
temperate	1249.17	11841.7
temperate	371.972	3720.98
temperate	83.2138	227.009
temperate	428.459	7643.13
temperate	349.125	2494.3
temperate	15.8535	498.719
temperate	26.5347	902.139
temperate	538.077	9224.86
temperate	325.251	2763.72
temperate	994.633	15985.4
temperate	80.1605	803.955
temperate	64.7	473.174
temperate	8.3868	205.573
temperate	2.48826	95.643
temperate	48.1064	1005.53
temperate	22.9155	293.511
temperate	26.2908	461.815
temperate	43.8618	633.976
temperate	9.45619	276.302
temperate	16.2485	407.458
temperate	15.6154	624.948
temperate	1.36781	53.2575
temperate	25.9311	1142.48
temperate	12.824	606.898
temperate	25.2736	675.909
temperate	17.1188	232.978
temperate	7.90379	179.387
temperate	54.9432	423.535
temperate	12.1171	731.851
temperate	2.87126	48.5077
temperate	3.36336	32.3071
temperate	13.4013	418.19
temperate	0.801947	28.3079
temperate	2.38476	106.905
temperate	23.7756	759.411
temperate	16.154	161.128
temperate	12.1128	168.249
temperate	103.266	1197.84
temperate	62.0842	1052.91
temperate	9.05576	131.617
temperate	8.25162	105.095
temperate	26.9958	472.237
temperate	91.167	1424.3
temperate	20.4614	345.612
temperate	85.165	666.277
temperate	4.70449	70.4319
temperate	17.7885	395.955
temperate	25.6523	196.854
temperate	142.21	2585.28
temperate	963.557	21797
temperate	29.4226	279.088
temperate	232.477	1970.58
temperate	129.368	324.046
temperate	58.6957	669.73
temperate	56.065	473.381
temperate	77.9735	1646.96
temperate	28.4194	587.157
temperate	80.6124	1940.57
temperate	16.0577	181.207
temperate	24.5558	614.126
temperate	138.294	2278.17
temperate	53.9818	1163.91
temperate	124.933	2271.21
temperate	38.4271	393.169
temperate	33.0519	450.482
temperate	59.5645	744.749
temperate	14.8348	219.163
temperate	20.1023	450.236
temperate	12.8988	194.42
temperate	18.5859	266.096
temperate	23.0014	296.316
temperate	10.0007	262.831
temperate	20.8532	186.404
temperate	8.5301	115.882
temperate	159.777	858.201
temperate	6.54126	56.3518
temperate	170.329	2016.22
temperate	25.7462	237.672
temperate	17.2351	183.699
temperate	14.9265	357.52
temperate	24.3509	591.919
temperate	28.3397	760.51
temperate	59.8444	845.961
temperate	80.8339	948.117
temperate	35.783	623.642
temperate	66.8441	495.783
temperate	31.5178	229.21
temperate	9.5443	225.633
temperate	17.2972	168.253
temperate	21.91	196.781
temperate	5.13344	135.956
temperate	31.4934	340.625
temperate	16.675	521.544
temperate	134.323	2689.98
temperate	46.0675	878.538
temperate	51.2646	651.447
temperate	145.258	301.839
temperate	242.705	744.548
temperate	10.7503	436.992
temperate	3.47458	100.631
temperate	47.9795	422.606
temperate	27.3997	209.8
temperate	11.9504	180.675
temperate	28.1992	197.823
temperate	366.918	789.843
temperate	12.3355	345.76
temperate	7.62176	340.238
temperate	62.7365	823.028
temperate	19.3831	592.412
temperate	11.238	430.924
temperate	7.67546	355.365
temperate	13.7668	123.361
temperate	15.3276	201.821
temperate	116.97	756.602
temperate	46.9964	1284.65
temperate	17.8156	487.872
temperate	94.0245	2688.22
temperate	75.0903	822.159
temperate	165.836	870.524
temperate	36.0796	940.337
temperate	181.984	963.672
temperate	7.58237	476.614
temperate	30.7588	205.323
temperate	9.23353	461.655
temperate	15.9317	720.216
temperate	36.3436	579.098
temperate	6.71078	414.675
temperate	9.63891	205.612
temperate	25.8148	290.474
temperate	58.5792	341.73
temperate	11.7153	447.585
temperate	2.33248	44.0015
temperate	10.6306	315.505
temperate	5.91973	333.042
temperate	63.3533	821.729
temperate	42.5319	350.056
temperate	32.8319	283.006
temperate	600.826	1048.58
temperate	96.7746	1528.45
temperate	22.022	927.614
temperate	217.846	1632.15
temperate	41.64	453.242
temperate	9.34069	33.8995
temperate	17.3981	203.439
temperate	17.6844	210.749
temperate	19.8513	443.898
temperate	14.1219	394.842
temperate	14.2987	436.979
temperate	18.0531	224.29
temperate	22.1528	540.262
temperate	147.374	2110.63
temperate	107.769	168.641
temperate	44.4746	406.918
temperate	81.0761	842.677
temperate	486.746	2636.04
temperate	225.963	2560.41
temperate	236.421	1967.01
temperate	196.279	1513.14
temperate	171.179	1307.77
temperate	712.22	4675.95
temperate	53.8504	800.841
temperate	28.1811	291.734
temperate	14.6362	143.136
temperate	18.6925	375.497
temperate	11.3717	304.699
temperate	47.9317	648.716
temperate	24.0142	342.608
temperate	20.3367	511.646
temperate	41.7769	403.996
temperate	46.9608	1036.79
temperate	20.2171	419.85
temperate	5.89017	160.063
temperate	6.0067	142.607
temperate	4.12408	107.876
temperate	16.1091	224.966
temperate	12.8103	337.288
temperate	9.08234	267.665
temperate	6.69145	132.986
temperate	74.8492	1264.8
temperate	60.3328	1157.7
temperate	46.3109	484.299
temperate	60.0064	812.664
temperate	51.8052	574.186
temperate	39.0623	547.683
temperate	70.0073	712.93
temperate	18.7274	109.95
temperate	21.7787	159.495
temperate	67.5693	582.877
temperate	47.0018	245.841
temperate	9.39589	156.307
temperate	17.2474	98.4014
temperate	14.8779	31.1755
temperate	38.899	226.701
temperate	7.48818	140.892
temperate	14.2746	236.98
temperate	16.9101	511.847
temperate	21.7503	764.112
temperate	43.7996	382.572
temperate	13.7981	416.617
temperate	36.0323	626.124
temperate	406.368	6189.98
temperate	20.371	355.917
temperate	17.7638	669.704
temperate	121.018	1957.08
temperate	169.487	1775.42
temperate	28.1037	383.161
temperate	35.2497	414.756
temperate	38.1248	1453.85
temperate	18.9074	425.145
temperate	52.029	1157.41
temperate	92.7183	1178.46
temperate	21.6885	604.165
temperate	44.6328	318.02
temperate	12.2899	426.109
temperate	54.138	1707.77
temperate	35.2833	1210.75
temperate	73.1525	1492.69
temperate	99.8088	1355.29
temperate	95.3844	1441.14
temperate	146.359	1290.72
temperate	50.956	489.035
temperate	7.35719	502.033
temperate	18.4609	1666.12
temperate	117.812	754.777
temperate	50.5939	743.668
temperate	20.9079	679.139
temperate	54.2211	1292.18
temperate	63.4344	1383.47
temperate	97.6218	2278.4
temperate	24.837	334.615
temperate	154.859	3931.82
temperate	94.1361	1261.09
temperate	48.1701	878.812
temperate	301.479	4955.71
temperate	7.07239	144.515
temperate	10.0392	229.607
temperate	108.853	917.335
temperate	76.7958	1988.86
temperate	32.9603	812.315
temperate	57.8198	690.991
temperate	90.448	2208
temperate	88.1889	1694.76
temperate	12.4912	648.746
temperate	44.9189	765.777
temperate	45.8016	489.439
temperate	107.452	1834.77
temperate	179.201	1591.11
temperate	390.826	2975.3
temperate	109.743	1709.27
temperate	20.2944	207.564
temperate	75.1311	623.66
temperate	145.399	2200.71
temperate	12.3268	336.639
temperate	48.649	672.527
temperate	146.516	3100.84
temperate	153.907	2854.89
temperate	36.0395	386.481
temperate	112.236	765.668
temperate	45.1511	993.648
temperate	6.64988	217.444
temperate	16.6996	593.676
temperate	218.004	963.675
temperate	245.356	439.629
temperate	232.972	1316.48
temperate	181.252	685.794
temperate	375.942	4033.41
temperate	84.8514	2225.37
temperate	132.662	2539.87
temperate	95.9216	2113.07
temperate	126.308	1222.78
temperate	55.4058	922.323
temperate	26.5678	475.936
temperate	90.328	1656.37
temperate	160.885	1983.55
temperate	311.588	4027.19
temperate	272.996	4034.8
temperate	355.561	6334.48
temperate	49.1585	504.89
temperate	225.469	984.112
temperate	162.631	1737.8
temperate	204.663	1387.22
temperate	118.156	1350.31
temperate	84.1791	1197.59
temperate	98.6167	1505.96
temperate	353.258	2873.29
temperate	49.3553	663.935
temperate	42.8753	535.774
temperate	269.512	3744.45
temperate	460.786	6244.07
temperate	132.213	1866.73
temperate	31.5821	1797.24
temperate	47.7878	4545.27
temperate	59.9992	2594.73
temperate	45.6183	1282.53
temperate	83.2922	2789.84
temperate	43.9457	973.203
temperate	58.9078	1768.48
temperate	254.82	4368.81
temperate	166.052	4416.49
temperate	367.036	4403.87
temperate	224.035	3192.55
temperate	371.858	5289.02
temperate	555.82	7007.25
temperate	330.137	5554.87
temperate	147.198	4232.83
temperate	105.713	1312.86
temperate	81.7888	947.104
temperate	18.0829	212.446
temperate	187.956	2502.26
temperate	32.7212	562.234
temperate	42.9942	962.952
temperate	74.0605	1291.75
temperate	71.6869	1257.12
temperate	94.2897	1120.87
temperate	210.965	2867.31
temperate	48.1831	912.802
temperate	105.154	1543.7
temperate	17.4731	579.712
temperate	79.2917	1351.79
temperate	121.63	1512.95
temperate	30.6696	1010.24
temperate	28.1677	1099.59
temperate	69.0721	899.757
temperate	107.277	2289.16
temperate	228.339	1279.57
temperate	32.2985	431.674
temperate	68.9322	1342.73
temperate	67.4547	2441.27
temperate	23.1048	1188.18
temperate	26.2534	755.584
temperate	28.0353	480.345
temperate	28.9319	880.473
temperate	11.388	277.044
temperate	66.6967	1159.47
temperate	13.9909	453.075
temperate	31.3188	739.819
temperate	26.5929	848.345
temperate	384.088	2936.19
temperate	19.913	815.471
temperate	36.0316	1268.59
temperate	62.9885	1339.86
temperate	11.5644	450.968
temperate	25.8664	529.289
temperate	513.615	2785.1
temperate	272.546	3476.51
temperate	44.2575	673.701
temperate	212.476	2469.88
temperate	54.0962	419.125
temperate	46.1596	430.182
temperate	47.0359	277.174
temperate	64.0931	1165.77
temperate	51.2375	454.085
temperate	22.8831	436.444
temperate	121.95	1897.28
temperate	19.2114	306.972
temperate	63.7714	738.85
temperate	146.906	1485.84
temperate	124.068	1189.42
temperate	301.364	4065.02
temperate	89.1052	1565.54
temperate	61.5701	1023.5
temperate	13.8917	312.779
temperate	11.5691	179.118
temperate	75.7514	836.41
temperate	136.526	3575.02
temperate	30.4484	632.909
temperate	138.278	2385.53
temperate	8.02429	249.7
temperate	36.9636	955.279
temperate	18.2439	433.237
temperate	28.3672	685.219
temperate	12.4506	265.384
temperate	68.1303	1149.62
temperate	17.4497	338.018
temperate	25.132	331.42
temperate	148.383	1826.69
temperate	262.764	6296.77
temperate	38.8689	816.909
temperate	194.181	4244.27
temperate	367.635	3141.13
temperate	564.094	6725.54
temperate	349.431	4190.1
temperate	42.2914	891.013
temperate	26.9408	598.586
temperate	7.43991	208.214
temperate	23.0775	364.109
temperate	6.13939	607.315
temperate	7.34962	120.146
temperate	31.7188	372.265
temperate	81.3914	395.75
temperate	76.3562	759.226
temperate	12.6421	142.046
temperate	23.9742	325.055
temperate	26.6488	253.487
temperate	11.3491	403.232
temperate	66.7649	1224.12
temperate	31.4925	1044.84
temperate	30.1549	878.468
temperate	69.8088	1032.84
temperate	8.1693	93.4954
temperate	12.0055	170.886
temperate	7.16935	111.734
temperate	5.74015	60.5668
temperate	22.8469	252.846
temperate	157.679	832.388
temperate	78.821	1498.04
temperate	75.1107	1088.1
temperate	4.24664	38.1977
temperate	10.0609	108.153
temperate	41.2045	441.23
temperate	42.6662	293.114
temperate	41.1599	486.945
temperate	37.7646	766.831
temperate	107.61	1575.95
temperate	455.098	1392.34
temperate	2.72694	350.361
temperate	35.6233	557.446
temperate	0.255873	25.2611
temperate	2.90834	61.3896
temperate	1.97251	10.0335
temperate	26.1872	158.691
temperate	578.205	661.32
temperate	87.086	864.586
temperate	2.27612	14.4508
temperate	5.91246	32.3436
temperate	7.03009	105.098
temperate	147.155	195.888
temperate	0.818024	3.7325
temperate	10.8119	64.0336
temperate	1.19034	12.8082
temperate	11.147	76.1105
temperate	147.746	1137.42
temperate	25.6674	246.897
temperate	4.38766	14.0315
temperate	124.821	440.613
temperate	5.61006	57.617
temperate	1.97146	17.3111
temperate	77.585	742.429
temperate	122.615	1272.15
temperate	132.705	606.71
temperate	36.463	290.965
temperate	46.6886	462.568
temperate	14.2689	401.209
temperate	49.7981	405.046
temperate	380.749	3508.24
temperate	58.8512	460.93
temperate	232.908	1501.31
temperate	12.5728	100.926
temperate	12.4905	99.2057
temperate	142.117	1198.2
temperate	2.58162	181.797
temperate	13.6577	150.937
temperate	160.397	1119.71
temperate	22.0219	178.163
temperate	8.38249	67.8956
temperate	16.3794	127.352
temperate	32.0403	363.934
temperate	18.0435	104.829
temperate	2.80703	440.318
temperate	84.9447	777.966
temperate	3.24653	265.972
temperate	4.8369	40.4479
temperate	4.98133	38.1902
temperate	30.7172	260.793
temperate	30.5761	224.987
temperate	2.14221	41.1267
temperate	1.45801	27.3762
temperate	0.194999	8.5134
temperate	35.5668	664.478
temperate	31.4248	394.491
temperate	0.874706	27.6657
temperate	1.62841	12.308
temperate	19.5525	140.899
temperate	6.23727	44.0015
temperate	5.82917	98.5018
temperate	5.34098	58.6233
temperate	13.3841	174.24
temperate	2.17415	35.6944
temperate	45.899	146.784
temperate	33.0138	552.801
temperate	9.36227	55.9423
temperate	57.9231	208.224
temperate	8.35627	67.0287
temperate	0.491933	14.4494
temperate	0.00893981	4.2567
temperate	1.10098	24.5436
temperate	0.393592	12.1281
temperate	85.7893	992.135
temperate	32.5944	2660.34
temperate	10.1854	3036.38
temperate	7.88272	708.956
temperate	10.8443	1670.94
temperate	8.55469	1333.18
temperate	1.29057	130.172
temperate	15.2476	1040.24
temperate	4.2947	17.7911
temperate	7.75221	65.1849
temperate	10.9373	242.043
temperate	1.72647	33.619
temperate	2.56849	32.4939
temperate	27.0985	171.601
temperate	0.777651	5.7622
temperate	39.2187	360.367
temperate	38.6535	239.763
temperate	3.93471	342.533
temperate	9.19968	977.629
temperate	1.19531	3.7325
temperate	1.42151	142.607
temperate	4.67911	28.5855
temperate	3.50341	35.027
temperate	4.61933	209.078
temperate	4.74655	165.837
temperate	0.435553	10.0315
temperate	68.6256	597.913
temperate	7.2102	61.5065
temperate	3.35089	374.61
temperate	1.6076	164.794
temperate	5.87188	62.1517
temperate	7.2438	153.985
temperate	5.78182	46.4673
temperate	14.781	276.126
temperate	18.0007	763.781
temperate	2.94448	108.712
temperate	5.22718	248.778
temperate	63.7561	138.271
temperate	1.02633	50.4318
temperate	16.1771	67.7193
temperate	14.8531	230.708
temperate	17.9734	325.014
temperate	24.8331	177.415
temperate	43.0837	273.856
temperate	0.105372	18.1195
temperate	2.51722	248.711
temperate	5.73906	173.692
temperate	34.9636	1785.08
temperate	121.097	240.997
temperate	39.9589	234.153
temperate	45.8501	497.608
temperate	17.0418	177.746
temperate	22.1748	151.932
temperate	2.94078	96.5606
temperate	36.9872	424.607
temperate	15.7669	644.783
temperate	5.05532	407.381
temperate	3.64715	517.422
temperate	5.21068	45.8
temperate	9.94576	28.2927
temperate	8.29191	54.6976
temperate	8.29736	207.928
temperate	187.369	1250.12
temperate	16.4653	69.3092
temperate	51.8615	263.298
temperate	8.28341	720.025
temperate	7.30457	238.276
temperate	9.45883	79.0929
temperate	16.1828	105.023
temperate	2.56439	20.709
temperate	10.3586	56.9609
temperate	95.5994	1290.68
temperate	128.731	1305.36
temperate	16.2676	100.343
temperate	6.88506	67.238
temperate	0.0725415	11.8981
temperate	0.130504	48.4296
temperate	3.92118	101.09
temperate	9.51056	182.521
temperate	14.7255	95.9546
temperate	17.0414	135.255
temperate	5.41441	107.876
temperate	0.733344	75.082
temperate	0.535489	24.2515
temperate	84.1982	767.67
temperate	3.78346	26.9634
temperate	8.49821	60.8479
temperate	144.901	1553.98
temperate	17.8352	133.195
temperate	14.3561	91.5998
temperate	68.3538	384.264
temperate	4.7248	41.6256
temperate	7.30715	63.4101
temperate	78.6736	821.179
temperate	107.149	2504.68
temperate	0.490486	4
temperate	3.586	372.291
temperate	0.465326	40.3354
temperate	0.302728	82.3631
temperate	27.495	141.335
temperate	61.5021	517.168
temperate	31.2272	246.913
temperate	4.90885	44.6154
temperate	79.9059	643.29
temperate	7.21046	19.3091
temperate	8.69974	55.665
temperate	20.467	104.2
temperate	4.85265	22.883
temperate	6.87083	54.5101
temperate	25.0231	303.024
temperate	51.6529	375.236
temperate	0.785888	24.9349
temperate	66.9558	945.635
temperate	25.1759	227.07
temperate	2.66715	47.7973
temperate	1.87819	12.996
temperate	2.26153	35.6967
temperate	116.045	1834.39
temperate	3.45008	11.4415
temperate	1.4689	15.1714
temperate	12.6668	98.7424
temperate	12.2086	203.482
temperate	51.0795	579.147
temperate	236.995	1171.87
temperate	155.636	1618.43
temperate	2.62091	24.5327
temperate	13.1114	70.0677
temperate	13.4582	69.793
temperate	30.0243	109.954
temperate	1.45627	12.3515
temperate	2.3511	14.4493
temperate	13.5547	65.9281
temperate	16.2886	121.68
temperate	3.94701	73.1301
temperate	21.6956	130.959
temperate	15.3605	34.5001
temperate	6.49489	43.1347
temperate	25.7116	137.901
temperate	38.2825	222.388
temperate	22.7563	184.813
temperate	48.6411	357.779
temperate	15.0179	139.804
temperate	6.61643	58.2609
temperate	502.983	1947.08
temperate	1.39593	18.7705
temperate	4.7729	179.23
temperate	4.30705	40.1381
temperate	12.1318	37.5447
temperate	15.3027	117.464
temperate	7.68358	81.7505
temperate	9.68709	70.4596
temperate	2.21885	30.7593
temperate	42.9728	374.081
temperate	0.766566	5.01676
temperate	9.54143	43.809
temperate	10.5111	61.4919
temperate	2.73309	28.7802
temperate	2.37789	19.7448
temperate	4.69118	40.2374
temperate	93.782	1439.78
temperate	114.885	1189.71
temperate	12.1252	145.358
temperate	35.6237	144.366
temperate	10.3913	39.773
temperate	16.2851	83.6027
temperate	28.212	66.7755
temperate	8.43283	65.1977
temperate	15.6496	304.704
temperate	18.5929	110.024
temperate	20.3659	138.791
temperate	139.75	1817.98
temperate	14.1813	115.665
temperate	138.951	932.273
temperate	8.35103	187.026
temperate	18.6211	155.339
temperate	84.3304	1233.18
temperate	90.2257	681.71
temperate	24.7167	168.609
temperate	16.709	292.734
temperate	17.5741	452.796
temperate	330.119	3227.73
temperate	68.5643	628.594
temperate	1.26348	11.5255
temperate	76.9559	982.108
temperate	23.3182	326.702
temperate	16.5505	274.146
temperate	32.2464	436.992
temperate	17.9337	400.97
temperate	6.95814	177.222
temperate	145.739	1234.22
temperate	88.6558	757.902
temperate	51.4693	1242.14
temperate	22.2483	285.739
temperate	90.5619	2321.2
temperate	73.8312	1979.19
temperate	17.9631	211.324
temperate	29.433	768.449
temperate	217.659	1076.89
temperate	41.5436	601.051
temperate	204.24	1532.27
temperate	146.417	1757.95
temperate	140.848	1187.99
temperate	646.933	1762.63
temperate	18.2485	283.438
temperate	17.1265	208.794
temperate	19.4699	153.157
temperate	323.915	2734.39
temperate	321.865	162.391
temperate	17.8818	121.663
temperate	13.5628	326.8
temperate	8.29804	183.68
temperate	75.0245	522.11
temperate	151.034	829.951
temperate	128.239	3070.84
temperate	194.986	3631.91
temperate	17.8683	453.974
temperate	9.1815	122.523
temperate	3.55366	28.9018
temperate	14.2758	258.099
temperate	1.94255	21.2843
temperate	2.41688	77.6799
temperate	6.555	91.6028
temperate	43.4716	204.192
temperate	34.6871	271.558
temperate	21.265	141.483
temperate	2.36056	21.674
temperate	13.1299	84.1283
temperate	12.8623	111.89
temperate	17.0143	135.201
temperate	17.6805	112.627
temperate	13.5534	137.684
temperate	36.6347	330.822
temperate	24.2561	101.443
temperate	3.8601	138.934
temperate	4.25465	27.326
temperate	2.97243	76.6963
temperate	19.735	79.8673
temperate	36.6523	199.491
temperate	11.8311	127.679
temperate	19.2455	122.64
temperate	14.0856	86.6775
temperate	10.2041	106.73
temperate	31.073	432.039
temperate	48.7392	481.03
temperate	93.0087	1237.34
temperate	98.5564	1783.43
temperate	9.48786	248.534
temperate	25.7621	776.968
temperate	11.5325	275.928
temperate	60.7582	3199.61
temperate	28.7954	895.524
temperate	38.5642	3988.66
temperate	1.39928	23.5707
temperate	5.42331	1883.96
temperate	189.986	260.832
temperate	150.057	655.718
temperate	6.3236	1014.69
temperate	6.24953	140.324
temperate	8.88275	342.626
temperate	6.11354	123.136
temperate	30.9263	662.432
temperate	20.9228	218.842
temperate	5.55571	177.319
temperate	13.7059	242.15
temperate	6.36236	180.589
temperate	3.67051	128.811
temperate	13.4205	390.705
temperate	26.836	350.595
temperate	29.1408	876.316
temperate	5.08945	329.007
temperate	2.38949	69.4477
temperate	7.77928	257.672
temperate	4.93333	221.682
temperate	4.19958	137.041
temperate	50.947	413.894
temperate	8.96708	141.999
temperate	5.71475	165.889
temperate	23.654	694.256
temperate	7.24188	174.249
temperate	3.13879	155.793
[truncated: 7,565 more rows]

## Sheet: Fig 2 - inset
Figure 2. Global biodiversity-ecosystem function relationship (BEF) across marine reef fishes - inset
Model	Hill_abun: GLMM using Hill diversity - abundance as predictor
	Hill_rich: GLMM using Hill diversity - species richness as predictor
CI	Credible interval
Geographic realm	Posterior draw	Model				Geographic realm	Model	Median value	Lower CI	Upper CI	CI width
Temperate	1.11284	Hill_abun				Temperate	Hill_abun	1.08427	1.07477	1.09229	0.5
Tropics	1.16291	Hill_abun				Temperate	Hill_rich	1.08015	1.06371	1.09448	0.5
Temperate	1.06534	Hill_abun				Tropics	Hill_abun	1.15789	1.14508	1.17353	0.5
Tropics	1.15167	Hill_abun				Tropics	Hill_rich	0.963363	0.940244	0.98618	0.5
Temperate	1.09346	Hill_abun				Temperate	Hill_abun	1.08427	1.06266	1.1055	0.9
Tropics	1.18362	Hill_abun				Temperate	Hill_rich	1.08015	1.04387	1.11782	0.9
Temperate	1.07274	Hill_abun				Tropics	Hill_abun	1.15789	1.12418	1.19236	0.9
Tropics	1.15439	Hill_abun				Tropics	Hill_rich	0.963363	0.905712	1.01979	0.9
Temperate	1.09415	Hill_abun
Tropics	1.15551	Hill_abun
Temperate	1.08323	Hill_abun
Tropics	1.14976	Hill_abun
Temperate	1.0849	Hill_abun
Tropics	1.13907	Hill_abun
Temperate	1.08689	Hill_abun
Tropics	1.14103	Hill_abun
Temperate	1.08538	Hill_abun
Tropics	1.152	Hill_abun
Temperate	1.09271	Hill_abun
Tropics	1.14558	Hill_abun
Temperate	1.06811	Hill_abun
Tropics	1.1312	Hill_abun
Temperate	1.05907	Hill_abun
Tropics	1.16465	Hill_abun
Temperate	1.09523	Hill_abun
Tropics	1.16288	Hill_abun
Temperate	1.0972	Hill_abun
Tropics	1.16858	Hill_abun
Temperate	1.08472	Hill_abun
Tropics	1.11162	Hill_abun
Temperate	1.0944	Hill_abun
Tropics	1.1373	Hill_abun
Temperate	1.09251	Hill_abun
Tropics	1.12876	Hill_abun
Temperate	1.08867	Hill_abun
Tropics	1.21386	Hill_abun
Temperate	1.09331	Hill_abun
Tropics	1.16359	Hill_abun
Temperate	1.08257	Hill_abun
Tropics	1.20681	Hill_abun
Temperate	1.09034	Hill_abun
Tropics	1.16202	Hill_abun
Temperate	1.04204	Hill_abun
Tropics	1.15892	Hill_abun
Temperate	1.06181	Hill_abun
Tropics	1.21148	Hill_abun
Temperate	1.10078	Hill_abun
Tropics	1.17217	Hill_abun
Temperate	1.07881	Hill_abun
Tropics	1.16279	Hill_abun
Temperate	1.0942	Hill_abun
Tropics	1.18314	Hill_abun
Temperate	1.10234	Hill_abun
Tropics	1.137	Hill_abun
Temperate	1.09081	Hill_abun
Tropics	1.17206	Hill_abun
Temperate	1.08458	Hill_abun
Tropics	1.14831	Hill_abun
Temperate	1.09419	Hill_abun
Tropics	1.1349	Hill_abun
Temperate	1.09151	Hill_abun
Tropics	1.16052	Hill_abun
Temperate	1.06103	Hill_abun
Tropics	1.13058	Hill_abun
Temperate	1.09634	Hill_abun
Tropics	1.15706	Hill_abun
Temperate	1.05767	Hill_abun
Tropics	1.13058	Hill_abun
Temperate	1.05293	Hill_abun
Tropics	1.15331	Hill_abun
Temperate	1.0618	Hill_abun
Tropics	1.15377	Hill_abun
Temperate	1.0566	Hill_abun
Tropics	1.12488	Hill_abun
Temperate	1.07631	Hill_abun
Tropics	1.1504	Hill_abun
Temperate	1.07281	Hill_abun
Tropics	1.14409	Hill_abun
Temperate	1.09191	Hill_abun
Tropics	1.14725	Hill_abun
Temperate	1.09758	Hill_abun
Tropics	1.14133	Hill_abun
Temperate	1.08463	Hill_abun
Tropics	1.18649	Hill_abun
Temperate	1.08826	Hill_abun
Tropics	1.12971	Hill_abun
Temperate	1.08821	Hill_abun
Tropics	1.12993	Hill_abun
Temperate	1.09699	Hill_abun
Tropics	1.17163	Hill_abun
Temperate	1.10442	Hill_abun
Tropics	1.18789	Hill_abun
Temperate	1.1063	Hill_abun
Tropics	1.17857	Hill_abun
Temperate	1.11045	Hill_abun
Tropics	1.16762	Hill_abun
Temperate	1.07985	Hill_abun
Tropics	1.1648	Hill_abun
Temperate	1.07651	Hill_abun
Tropics	1.16757	Hill_abun
Temperate	1.07808	Hill_abun
Tropics	1.14767	Hill_abun
Temperate	1.05791	Hill_abun
Tropics	1.17188	Hill_abun
Temperate	1.08672	Hill_abun
Tropics	1.11703	Hill_abun
Temperate	1.10954	Hill_abun
Tropics	1.17374	Hill_abun
Temperate	1.04908	Hill_abun
Tropics	1.13966	Hill_abun
Temperate	1.08935	Hill_abun
Tropics	1.17954	Hill_abun
Temperate	1.10311	Hill_abun
Tropics	1.1305	Hill_abun
Temperate	1.09837	Hill_abun
Tropics	1.14715	Hill_abun
Temperate	1.08422	Hill_abun
Tropics	1.1489	Hill_abun
Temperate	1.07917	Hill_abun
Tropics	1.13875	Hill_abun
Temperate	1.10293	Hill_abun
Tropics	1.09724	Hill_abun
Temperate	1.10266	Hill_abun
Tropics	1.18421	Hill_abun
Temperate	1.09775	Hill_abun
Tropics	1.17234	Hill_abun
Temperate	1.09733	Hill_abun
Tropics	1.18966	Hill_abun
Temperate	1.11273	Hill_abun
Tropics	1.16957	Hill_abun
Temperate	1.12284	Hill_abun
Tropics	1.13707	Hill_abun
Temperate	1.0857	Hill_abun
Tropics	1.15276	Hill_abun
Temperate	1.09306	Hill_abun
Tropics	1.15226	Hill_abun
Temperate	1.08023	Hill_abun
Tropics	1.14128	Hill_abun
Temperate	1.08036	Hill_abun
Tropics	1.13728	Hill_abun
Temperate	1.07606	Hill_abun
Tropics	1.14372	Hill_abun
Temperate	1.08674	Hill_abun
Tropics	1.15562	Hill_abun
Temperate	1.09451	Hill_abun
Tropics	1.15908	Hill_abun
Temperate	1.09884	Hill_abun
Tropics	1.16565	Hill_abun
Temperate	1.10556	Hill_abun
Tropics	1.16631	Hill_abun
Temperate	1.07347	Hill_abun
Tropics	1.17728	Hill_abun
Temperate	1.05997	Hill_abun
Tropics	1.15715	Hill_abun
Temperate	1.10023	Hill_abun
Tropics	1.13228	Hill_abun
Temperate	1.07756	Hill_abun
Tropics	1.13359	Hill_abun
Temperate	1.09236	Hill_abun
Tropics	1.15788	Hill_abun
Temperate	1.09892	Hill_abun
Tropics	1.15487	Hill_abun
Temperate	1.0911	Hill_abun
Tropics	1.17068	Hill_abun
Temperate	1.08986	Hill_abun
Tropics	1.16002	Hill_abun
Temperate	1.08539	Hill_abun
Tropics	1.15879	Hill_abun
Temperate	1.08059	Hill_abun
Tropics	1.17554	Hill_abun
Temperate	1.07771	Hill_abun
Tropics	1.15383	Hill_abun
Temperate	1.0786	Hill_abun
Tropics	1.14655	Hill_abun
Temperate	1.09115	Hill_abun
Tropics	1.17758	Hill_abun
Temperate	1.07912	Hill_abun
Tropics	1.16697	Hill_abun
Temperate	1.08614	Hill_abun
Tropics	1.13548	Hill_abun
Temperate	1.0599	Hill_abun
Tropics	1.17571	Hill_abun
Temperate	1.08302	Hill_abun
Tropics	1.17509	Hill_abun
Temperate	1.09674	Hill_abun
Tropics	1.16991	Hill_abun
Temperate	1.07136	Hill_abun
Tropics	1.14825	Hill_abun
Temperate	1.10004	Hill_abun
Tropics	1.15991	Hill_abun
Temperate	1.08382	Hill_abun
Tropics	1.15018	Hill_abun
Temperate	1.08239	Hill_abun
Tropics	1.13958	Hill_abun
Temperate	1.07173	Hill_abun
Tropics	1.17082	Hill_abun
Temperate	1.0992	Hill_abun
Tropics	1.15268	Hill_abun
Temperate	1.11779	Hill_abun
Tropics	1.14476	Hill_abun
Temperate	1.11307	Hill_abun
Tropics	1.12648	Hill_abun
Temperate	1.12534	Hill_abun
Tropics	1.15881	Hill_abun
Temperate	1.09596	Hill_abun
Tropics	1.1951	Hill_abun
Temperate	1.089	Hill_abun
Tropics	1.16381	Hill_abun
Temperate	1.1062	Hill_abun
Tropics	1.1685	Hill_abun
Temperate	1.07871	Hill_abun
Tropics	1.14206	Hill_abun
Temperate	1.08165	Hill_abun
Tropics	1.15787	Hill_abun
Temperate	1.08716	Hill_abun
Tropics	1.15539	Hill_abun
Temperate	1.06341	Hill_abun
Tropics	1.17308	Hill_abun
Temperate	1.08461	Hill_abun
Tropics	1.17707	Hill_abun
Temperate	1.08629	Hill_abun
Tropics	1.15239	Hill_abun
Temperate	1.09693	Hill_abun
Tropics	1.14625	Hill_abun
Temperate	1.09324	Hill_abun
Tropics	1.14852	Hill_abun
Temperate	1.0831	Hill_abun
Tropics	1.13856	Hill_abun
Temperate	1.08682	Hill_abun
Tropics	1.14752	Hill_abun
Temperate	1.09389	Hill_abun
Tropics	1.13375	Hill_abun
Temperate	1.1084	Hill_abun
Tropics	1.15034	Hill_abun
Temperate	1.08281	Hill_abun
Tropics	1.12311	Hill_abun
Temperate	1.11719	Hill_abun
Tropics	1.19586	Hill_abun
Temperate	1.09017	Hill_abun
Tropics	1.17402	Hill_abun
Temperate	1.10793	Hill_abun
Tropics	1.16609	Hill_abun
Temperate	1.06443	Hill_abun
Tropics	1.20296	Hill_abun
Temperate	1.10729	Hill_abun
Tropics	1.15013	Hill_abun
Temperate	1.06046	Hill_abun
Tropics	1.17632	Hill_abun
Temperate	1.10557	Hill_abun
Tropics	1.18953	Hill_abun
Temperate	1.0837	Hill_abun
Tropics	1.17503	Hill_abun
Temperate	1.07328	Hill_abun
Tropics	1.13047	Hill_abun
Temperate	1.06693	Hill_abun
Tropics	1.13391	Hill_abun
Temperate	1.08783	Hill_abun
Tropics	1.11693	Hill_abun
Temperate	1.07293	Hill_abun
Tropics	1.13968	Hill_abun
Temperate	1.09349	Hill_abun
Tropics	1.15171	Hill_abun
Temperate	1.08157	Hill_abun
Tropics	1.1474	Hill_abun
Temperate	1.07187	Hill_abun
Tropics	1.16545	Hill_abun
Temperate	1.10256	Hill_abun
Tropics	1.14859	Hill_abun
Temperate	1.1023	Hill_abun
Tropics	1.12921	Hill_abun
Temperate	1.07009	Hill_abun
Tropics	1.13854	Hill_abun
Temperate	1.06668	Hill_abun
Tropics	1.14336	Hill_abun
Temperate	1.09376	Hill_abun
Tropics	1.1379	Hill_abun
Temperate	1.09487	Hill_abun
Tropics	1.19196	Hill_abun
Temperate	1.05822	Hill_abun
Tropics	1.15425	Hill_abun
Temperate	1.06995	Hill_abun
Tropics	1.16299	Hill_abun
Temperate	1.05884	Hill_abun
Tropics	1.17729	Hill_abun
Temperate	1.07409	Hill_abun
Tropics	1.19041	Hill_abun
Temperate	1.07357	Hill_abun
Tropics	1.19329	Hill_abun
Temperate	1.07566	Hill_abun
Tropics	1.16209	Hill_abun
Temperate	1.05979	Hill_abun
Tropics	1.16433	Hill_abun
Temperate	1.08162	Hill_abun
Tropics	1.19655	Hill_abun
Temperate	1.1059	Hill_abun
Tropics	1.13919	Hill_abun
Temperate	1.10234	Hill_abun
Tropics	1.14829	Hill_abun
Temperate	1.09042	Hill_abun
Tropics	1.1511	Hill_abun
Temperate	1.08343	Hill_abun
Tropics	1.19424	Hill_abun
Temperate	1.07301	Hill_abun
Tropics	1.17302	Hill_abun
Temperate	1.07749	Hill_abun
Tropics	1.13582	Hill_abun
Temperate	1.07179	Hill_abun
Tropics	1.10596	Hill_abun
Temperate	1.08241	Hill_abun
Tropics	1.13978	Hill_abun
Temperate	1.07556	Hill_abun
Tropics	1.15667	Hill_abun
Temperate	1.09252	Hill_abun
Tropics	1.1674	Hill_abun
Temperate	1.08899	Hill_abun
Tropics	1.18375	Hill_abun
Temperate	1.07323	Hill_abun
Tropics	1.16351	Hill_abun
Temperate	1.07285	Hill_abun
Tropics	1.16569	Hill_abun
Temperate	1.07315	Hill_abun
Tropics	1.13967	Hill_abun
Temperate	1.09745	Hill_abun
Tropics	1.15829	Hill_abun
Temperate	1.08134	Hill_abun
Tropics	1.17697	Hill_abun
Temperate	1.0879	Hill_abun
Tropics	1.19131	Hill_abun
Temperate	1.07745	Hill_abun
Tropics	1.15364	Hill_abun
Temperate	1.08402	Hill_abun
Tropics	1.15845	Hill_abun
Temperate	1.10645	Hill_abun
Tropics	1.16664	Hill_abun
Temperate	1.09958	Hill_abun
Tropics	1.15485	Hill_abun
Temperate	1.09358	Hill_abun
Tropics	1.13357	Hill_abun
Temperate	1.08596	Hill_abun
Tropics	1.14281	Hill_abun
Temperate	1.11048	Hill_abun
Tropics	1.17816	Hill_abun
Temperate	1.08033	Hill_abun
Tropics	1.16645	Hill_abun
Temperate	1.07891	Hill_abun
Tropics	1.1526	Hill_abun
Temperate	1.08156	Hill_abun
Tropics	1.17058	Hill_abun
Temperate	1.08509	Hill_abun
Tropics	1.13178	Hill_abun
Temperate	1.09034	Hill_abun
Tropics	1.16066	Hill_abun
Temperate	1.09029	Hill_abun
Tropics	1.13917	Hill_abun
Temperate	1.0709	Hill_abun
Tropics	1.1476	Hill_abun
Temperate	1.06444	Hill_abun
Tropics	1.15939	Hill_abun
Temperate	1.06381	Hill_abun
Tropics	1.167	Hill_abun
Temperate	1.06996	Hill_abun
Tropics	1.16058	Hill_abun
Temperate	1.07574	Hill_abun
Tropics	1.158	Hill_abun
Temperate	1.075	Hill_abun
Tropics	1.1532	Hill_abun
Temperate	1.08151	Hill_abun
Tropics	1.17398	Hill_abun
Temperate	1.08347	Hill_abun
Tropics	1.1538	Hill_abun
Temperate	1.08231	Hill_abun
Tropics	1.17551	Hill_abun
Temperate	1.09471	Hill_abun
Tropics	1.17324	Hill_abun
Temperate	1.07536	Hill_abun
Tropics	1.12353	Hill_abun
Temperate	1.08559	Hill_abun
Tropics	1.14566	Hill_abun
Temperate	1.0878	Hill_abun
Tropics	1.17485	Hill_abun
Temperate	1.08011	Hill_abun
Tropics	1.16346	Hill_abun
Temperate	1.06738	Hill_abun
Tropics	1.15835	Hill_abun
Temperate	1.07361	Hill_abun
Tropics	1.18158	Hill_abun
Temperate	1.06271	Hill_abun
Tropics	1.13531	Hill_abun
Temperate	1.05478	Hill_abun
Tropics	1.15965	Hill_abun
Temperate	1.0839	Hill_abun
Tropics	1.14649	Hill_abun
Temperate	1.10524	Hill_abun
Tropics	1.16748	Hill_abun
Temperate	1.09384	Hill_abun
Tropics	1.16853	Hill_abun
Temperate	1.09522	Hill_abun
Tropics	1.17204	Hill_abun
Temperate	1.08619	Hill_abun
Tropics	1.11805	Hill_abun
Temperate	1.08601	Hill_abun
Tropics	1.16191	Hill_abun
Temperate	1.08264	Hill_abun
Tropics	1.15304	Hill_abun
Temperate	1.08207	Hill_abun
Tropics	1.16761	Hill_abun
Temperate	1.0719	Hill_abun
Tropics	1.13765	Hill_abun
Temperate	1.08761	Hill_abun
Tropics	1.17289	Hill_abun
Temperate	1.09027	Hill_abun
Tropics	1.14665	Hill_abun
Temperate	1.06284	Hill_abun
Tropics	1.17582	Hill_abun
Temperate	1.09704	Hill_abun
Tropics	1.16821	Hill_abun
Temperate	1.08155	Hill_abun
Tropics	1.1903	Hill_abun
Temperate	1.08344	Hill_abun
Tropics	1.14086	Hill_abun
Temperate	1.08767	Hill_abun
Tropics	1.17521	Hill_abun
Temperate	1.08441	Hill_abun
Tropics	1.13862	Hill_abun
Temperate	1.08565	Hill_abun
Tropics	1.1423	Hill_abun
Temperate	1.08994	Hill_abun
Tropics	1.13539	Hill_abun
Temperate	1.08068	Hill_abun
Tropics	1.15301	Hill_abun
Temperate	1.08208	Hill_abun
Tropics	1.13374	Hill_abun
Temperate	1.0951	Hill_abun
Tropics	1.14244	Hill_abun
Temperate	1.07472	Hill_abun
Tropics	1.17082	Hill_abun
Temperate	1.08924	Hill_abun
Tropics	1.16708	Hill_abun
Temperate	1.06469	Hill_abun
Tropics	1.19531	Hill_abun
Temperate	1.08101	Hill_abun
Tropics	1.16936	Hill_abun
Temperate	1.07276	Hill_abun
Tropics	1.18125	Hill_abun
Temperate	1.07882	Hill_abun
Tropics	1.14829	Hill_abun
Temperate	1.06935	Hill_abun
Tropics	1.18249	Hill_abun
Temperate	1.07097	Hill_abun
Tropics	1.1671	Hill_abun
Temperate	1.10596	Hill_abun
Tropics	1.1609	Hill_abun
Temperate	1.06829	Hill_abun
Tropics	1.1514	Hill_abun
Temperate	1.08866	Hill_abun
Tropics	1.13537	Hill_abun
Temperate	1.10197	Hill_abun
Tropics	1.18704	Hill_abun
Temperate	1.07582	Hill_abun
Tropics	1.20615	Hill_abun
Temperate	1.07717	Hill_abun
Tropics	1.15344	Hill_abun
Temperate	1.05699	Hill_abun
Tropics	1.17117	Hill_abun
Temperate	1.07776	Hill_abun
Tropics	1.16731	Hill_abun
Temperate	1.06923	Hill_abun
Tropics	1.15116	Hill_abun
Temperate	1.08061	Hill_abun
Tropics	1.14681	Hill_abun
Temperate	1.08007	Hill_abun
Tropics	1.17056	Hill_abun
Temperate	1.07552	Hill_abun
Tropics	1.14546	Hill_abun
Temperate	1.06996	Hill_abun
Tropics	1.14041	Hill_abun
Temperate	1.07645	Hill_abun
Tropics	1.1402	Hill_abun
Temperate	1.09753	Hill_abun
Tropics	1.19489	Hill_abun
Temperate	1.10734	Hill_abun
Tropics	1.16384	Hill_abun
Temperate	1.07876	Hill_abun
Tropics	1.13594	Hill_abun
Temperate	1.11118	Hill_abun
Tropics	1.14945	Hill_abun
Temperate	1.09838	Hill_abun
Tropics	1.1794	Hill_abun
Temperate	1.09154	Hill_abun
Tropics	1.15715	Hill_abun
Temperate	1.06083	Hill_abun
Tropics	1.12733	Hill_abun
Temperate	1.10574	Hill_abun
Tropics	1.15193	Hill_abun
Temperate	1.08721	Hill_abun
Tropics	1.15587	Hill_abun
Temperate	1.09257	Hill_abun
Tropics	1.14676	Hill_abun
Temperate	1.06743	Hill_abun
Tropics	1.15601	Hill_abun
Temperate	1.06454	Hill_abun
Tropics	1.15495	Hill_abun
Temperate	1.08449	Hill_abun
Tropics	1.1327	Hill_abun
Temperate	1.09595	Hill_abun
Tropics	1.16013	Hill_abun
Temperate	1.07745	Hill_abun
Tropics	1.16143	Hill_abun
Temperate	1.07958	Hill_abun
Tropics	1.18152	Hill_abun
Temperate	1.0962	Hill_abun
Tropics	1.15534	Hill_abun
Temperate	1.08744	Hill_abun
Tropics	1.17008	Hill_abun
Temperate	1.08596	Hill_abun
Tropics	1.12256	Hill_abun
Temperate	1.07863	Hill_abun
Tropics	1.15627	Hill_abun
Temperate	1.06791	Hill_abun
Tropics	1.13781	Hill_abun
Temperate	1.07902	Hill_abun
Tropics	1.14966	Hill_abun
Temperate	1.07199	Hill_abun
Tropics	1.16169	Hill_abun
Temperate	1.0624	Hill_abun
Tropics	1.16847	Hill_abun
Temperate	1.07681	Hill_abun
Tropics	1.16327	Hill_abun
Temperate	1.07745	Hill_abun
Tropics	1.14639	Hill_abun
Temperate	1.10616	Hill_abun
Tropics	1.17568	Hill_abun
Temperate	1.09859	Hill_abun
Tropics	1.16917	Hill_abun
Temperate	1.06602	Hill_abun
Tropics	1.17752	Hill_abun
Temperate	1.09959	Hill_abun
Tropics	1.16606	Hill_abun
Temperate	1.08294	Hill_abun
Tropics	1.14461	Hill_abun
Temperate	1.09298	Hill_abun
Tropics	1.15382	Hill_abun
Temperate	1.08157	Hill_abun
Tropics	1.16746	Hill_abun
Temperate	1.06825	Hill_abun
Tropics	1.13397	Hill_abun
Temperate	1.07184	Hill_abun
Tropics	1.15687	Hill_abun
Temperate	1.09391	Hill_abun
Tropics	1.1414	Hill_abun
Temperate	1.08983	Hill_abun
Tropics	1.17031	Hill_abun
Temperate	1.05286	Hill_abun
Tropics	1.08581	Hill_abun
Temperate	1.06096	Hill_abun
Tropics	1.17229	Hill_abun
Temperate	1.08116	Hill_abun
Tropics	1.17326	Hill_abun
Temperate	1.04508	Hill_abun
Tropics	1.17741	Hill_abun
Temperate	1.05642	Hill_abun
Tropics	1.19969	Hill_abun
Temperate	1.10009	Hill_abun
Tropics	1.16848	Hill_abun
Temperate	1.10542	Hill_abun
Tropics	1.14664	Hill_abun
Temperate	1.07271	Hill_abun
Tropics	1.13331	Hill_abun
Temperate	1.09861	Hill_abun
Tropics	1.14646	Hill_abun
Temperate	1.08083	Hill_abun
Tropics	1.17557	Hill_abun
Temperate	1.08904	Hill_abun
Tropics	1.15442	Hill_abun
Temperate	1.09466	Hill_abun
Tropics	1.16578	Hill_abun
Temperate	1.08956	Hill_abun
Tropics	1.17361	Hill_abun
Temperate	1.05466	Hill_abun
Tropics	1.1442	Hill_abun
Temperate	1.07732	Hill_abun
Tropics	1.19916	Hill_abun
Temperate	1.08034	Hill_abun
Tropics	1.14939	Hill_abun
Temperate	1.06847	Hill_abun
Tropics	1.1931	Hill_abun
Temperate	1.08307	Hill_abun
Tropics	1.18093	Hill_abun
Temperate	1.08304	Hill_abun
Tropics	1.17439	Hill_abun
Temperate	1.06201	Hill_abun
Tropics	1.1771	Hill_abun
Temperate	1.07829	Hill_abun
Tropics	1.20289	Hill_abun
Temperate	1.1057	Hill_abun
Tropics	1.14689	Hill_abun
Temperate	1.10317	Hill_abun
Tropics	1.15077	Hill_abun
Temperate	1.08563	Hill_abun
Tropics	1.14461	Hill_abun
Temperate	1.08523	Hill_abun
Tropics	1.13465	Hill_abun
Temperate	1.07442	Hill_abun
Tropics	1.16223	Hill_abun
Temperate	1.08223	Hill_abun
Tropics	1.15523	Hill_abun
Temperate	1.09814	Hill_abun
Tropics	1.16906	Hill_abun
Temperate	1.0835	Hill_abun
Tropics	1.19675	Hill_abun
Temperate	1.09491	Hill_abun
Tropics	1.16371	Hill_abun
Temperate	1.08646	Hill_abun
Tropics	1.1551	Hill_abun
Temperate	1.07816	Hill_abun
Tropics	1.1567	Hill_abun
Temperate	1.07195	Hill_abun
Tropics	1.15394	Hill_abun
Temperate	1.07639	Hill_abun
Tropics	1.17892	Hill_abun
Temperate	1.0823	Hill_abun
Tropics	1.16144	Hill_abun
Temperate	1.08619	Hill_abun
Tropics	1.15096	Hill_abun
Temperate	1.09177	Hill_abun
Tropics	1.15681	Hill_abun
Temperate	1.06146	Hill_abun
Tropics	1.17112	Hill_abun
Temperate	1.06241	Hill_abun
Tropics	1.14336	Hill_abun
Temperate	1.08561	Hill_abun
Tropics	1.14992	Hill_abun
Temperate	1.06303	Hill_abun
Tropics	1.11619	Hill_abun
Temperate	1.0871	Hill_abun
Tropics	1.13838	Hill_abun
Temperate	1.09133	Hill_abun
Tropics	1.14055	Hill_abun
Temperate	1.09118	Hill_abun
Tropics	1.1404	Hill_abun
Temperate	1.0833	Hill_abun
Tropics	1.12082	Hill_abun
Temperate	1.09198	Hill_abun
Tropics	1.16359	Hill_abun
Temperate	1.09715	Hill_abun
Tropics	1.14315	Hill_abun
Temperate	1.08754	Hill_abun
Tropics	1.16294	Hill_abun
Temperate	1.08236	Hill_abun
Tropics	1.17872	Hill_abun
Temperate	1.08186	Hill_abun
Tropics	1.15313	Hill_abun
Temperate	1.09224	Hill_abun
Tropics	1.15968	Hill_abun
Temperate	1.09382	Hill_abun
Tropics	1.15625	Hill_abun
Temperate	1.09502	Hill_abun
Tropics	1.14878	Hill_abun
Temperate	1.09534	Hill_abun
Tropics	1.14732	Hill_abun
Temperate	1.10679	Hill_abun
Tropics	1.1459	Hill_abun
Temperate	1.09957	Hill_abun
Tropics	1.14824	Hill_abun
Temperate	1.05994	Hill_abun
Tropics	1.15665	Hill_abun
Temperate	1.06921	Hill_abun
Tropics	1.15757	Hill_abun
Temperate	1.0836	Hill_abun
Tropics	1.1254	Hill_abun
Temperate	1.08583	Hill_abun
Tropics	1.17794	Hill_abun
Temperate	1.09846	Hill_abun
Tropics	1.15248	Hill_abun
Temperate	1.09031	Hill_abun
Tropics	1.15216	Hill_abun
Temperate	1.09182	Hill_abun
Tropics	1.13034	Hill_abun
Temperate	1.08378	Hill_abun
Tropics	1.17523	Hill_abun
Temperate	1.06577	Hill_abun
Tropics	1.177	Hill_abun
Temperate	1.06031	Hill_abun
Tropics	1.17925	Hill_abun
Temperate	1.08036	Hill_abun
Tropics	1.16329	Hill_abun
Temperate	1.08988	Hill_abun
Tropics	1.15591	Hill_abun
Temperate	1.09589	Hill_abun
Tropics	1.15582	Hill_abun
Temperate	1.08446	Hill_abun
Tropics	1.11852	Hill_abun
Temperate	1.07865	Hill_abun
Tropics	1.15987	Hill_abun
Temperate	1.08303	Hill_abun
Tropics	1.17931	Hill_abun
Temperate	1.08621	Hill_abun
Tropics	1.13314	Hill_abun
Temperate	1.07897	Hill_abun
Tropics	1.14626	Hill_abun
Temperate	1.08453	Hill_abun
Tropics	1.14987	Hill_abun
Temperate	1.07546	Hill_abun
Tropics	1.13878	Hill_abun
Temperate	1.06372	Hill_abun
Tropics	1.16417	Hill_abun
Temperate	1.11722	Hill_abun
Tropics	1.14293	Hill_abun
Temperate	1.07963	Hill_abun
Tropics	1.15125	Hill_abun
Temperate	1.08288	Hill_abun
Tropics	1.14738	Hill_abun
Temperate	1.09045	Hill_abun
Tropics	1.15163	Hill_abun
Temperate	1.09535	Hill_abun
Tropics	1.14587	Hill_abun
Temperate	1.09069	Hill_abun
Tropics	1.14322	Hill_abun
Temperate	1.10799	Hill_abun
Tropics	1.17704	Hill_abun
Temperate	1.08512	Hill_abun
Tropics	1.18035	Hill_abun
Temperate	1.07824	Hill_abun
Tropics	1.17714	Hill_abun
Temperate	1.10078	Hill_abun
Tropics	1.15131	Hill_abun
Temperate	1.09853	Hill_abun
Tropics	1.15234	Hill_abun
Temperate	1.09776	Hill_abun
Tropics	1.13189	Hill_abun
Temperate	1.07897	Hill_abun
Tropics	1.15374	Hill_abun
Temperate	1.09204	Hill_abun
Tropics	1.14479	Hill_abun
Temperate	1.07843	Hill_abun
Tropics	1.17329	Hill_abun
Temperate	1.09715	Hill_abun
Tropics	1.19281	Hill_abun
Temperate	1.07965	Hill_abun
Tropics	1.13517	Hill_abun
Temperate	1.07991	Hill_abun
Tropics	1.17724	Hill_abun
Temperate	1.07908	Hill_abun
Tropics	1.16853	Hill_abun
Temperate	1.09601	Hill_abun
Tropics	1.14348	Hill_abun
Temperate	1.09769	Hill_abun
Tropics	1.1533	Hill_abun
Temperate	1.08396	Hill_abun
Tropics	1.18587	Hill_abun
Temperate	1.11093	Hill_abun
Tropics	1.1505	Hill_abun
Temperate	1.07621	Hill_abun
Tropics	1.17231	Hill_abun
Temperate	1.07718	Hill_abun
Tropics	1.16381	Hill_abun
Temperate	1.09455	Hill_abun
Tropics	1.18391	Hill_abun
Temperate	1.07721	Hill_abun
Tropics	1.13047	Hill_abun
Temperate	1.08133	Hill_abun
Tropics	1.14411	Hill_abun
Temperate	1.081	Hill_abun
Tropics	1.16952	Hill_abun
Temperate	1.07918	Hill_abun
Tropics	1.16893	Hill_abun
Temperate	1.09675	Hill_abun
Tropics	1.15186	Hill_abun
Temperate	1.07855	Hill_abun
Tropics	1.14837	Hill_abun
Temperate	1.08151	Hill_abun
Tropics	1.17468	Hill_abun
Temperate	1.10506	Hill_abun
Tropics	1.19746	Hill_abun
Temperate	1.09685	Hill_abun
Tropics	1.14212	Hill_abun
Temperate	1.10751	Hill_abun
Tropics	1.142	Hill_abun
Temperate	1.08903	Hill_abun
Tropics	1.17524	Hill_abun
Temperate	1.10066	Hill_abun
Tropics	1.15544	Hill_abun
Temperate	1.09072	Hill_abun
Tropics	1.16234	Hill_abun
Temperate	1.0888	Hill_abun
Tropics	1.12226	Hill_abun
Temperate	1.09175	Hill_abun
Tropics	1.17216	Hill_abun
Temperate	1.09411	Hill_abun
Tropics	1.1703	Hill_abun
Temperate	1.10832	Hill_abun
Tropics	1.13716	Hill_abun
Temperate	1.08161	Hill_abun
Tropics	1.1454	Hill_abun
Temperate	1.08951	Hill_abun
Tropics	1.16748	Hill_abun
Temperate	1.05816	Hill_abun
Tropics	1.11875	Hill_abun
Temperate	1.09966	Hill_abun
Tropics	1.16781	Hill_abun
Temperate	1.09316	Hill_abun
Tropics	1.18515	Hill_abun
Temperate	1.08214	Hill_abun
Tropics	1.17925	Hill_abun
Temperate	1.07632	Hill_abun
Tropics	1.15478	Hill_abun
Temperate	1.07689	Hill_abun
Tropics	1.15097	Hill_abun
Temperate	1.09242	Hill_abun
Tropics	1.1594	Hill_abun
Temperate	1.05255	Hill_abun
Tropics	1.15998	Hill_abun
Temperate	1.0734	Hill_abun
Tropics	1.19835	Hill_abun
Temperate	1.097	Hill_abun
Tropics	1.1529	Hill_abun
Temperate	1.07335	Hill_abun
Tropics	1.17307	Hill_abun
Temperate	1.06299	Hill_abun
Tropics	1.18044	Hill_abun
Temperate	1.10035	Hill_abun
Tropics	1.17492	Hill_abun
Temperate	1.09061	Hill_abun
Tropics	1.18486	Hill_abun
Temperate	1.08269	Hill_abun
Tropics	1.16756	Hill_abun
Temperate	1.07651	Hill_abun
Tropics	1.1879	Hill_abun
Temperate	1.08714	Hill_abun
Tropics	1.16657	Hill_abun
Temperate	1.09598	Hill_abun
Tropics	1.14998	Hill_abun
Temperate	1.09732	Hill_abun
Tropics	1.16142	Hill_abun
Temperate	1.06188	Hill_abun
Tropics	1.16266	Hill_abun
Temperate	1.07864	Hill_abun
Tropics	1.15964	Hill_abun
Temperate	1.06331	Hill_abun
Tropics	1.17675	Hill_abun
Temperate	1.06296	Hill_abun
Tropics	1.14857	Hill_abun
Temperate	1.07253	Hill_abun
Tropics	1.15815	Hill_abun
Temperate	1.07044	Hill_abun
Tropics	1.15879	Hill_abun
Temperate	1.09326	Hill_abun
Tropics	1.16145	Hill_abun
Temperate	1.06029	Hill_abun
Tropics	1.11867	Hill_abun
Temperate	1.08042	Hill_abun
Tropics	1.13615	Hill_abun
Temperate	1.07355	Hill_abun
Tropics	1.19067	Hill_abun
Temperate	1.09598	Hill_abun
Tropics	1.15132	Hill_abun
Temperate	1.09648	Hill_abun
Tropics	1.15199	Hill_abun
Temperate	1.09159	Hill_abun
Tropics	1.19229	Hill_abun
Temperate	1.07512	Hill_abun
Tropics	1.15995	Hill_abun
Temperate	1.08884	Hill_abun
Tropics	1.1486	Hill_abun
Temperate	1.09231	Hill_abun
Tropics	1.13852	Hill_abun
Temperate	1.07925	Hill_abun
Tropics	1.13845	Hill_abun
Temperate	1.07444	Hill_abun
Tropics	1.13179	Hill_abun
Temperate	1.09919	Hill_abun
Tropics	1.15732	Hill_abun
Temperate	1.0866	Hill_abun
Tropics	1.17378	Hill_abun
Temperate	1.08759	Hill_abun
Tropics	1.1583	Hill_abun
Temperate	1.08893	Hill_abun
Tropics	1.16628	Hill_abun
Temperate	1.10483	Hill_abun
Tropics	1.17554	Hill_abun
Temperate	1.09384	Hill_abun
Tropics	1.17118	Hill_abun
Temperate	1.09998	Hill_abun
Tropics	1.17211	Hill_abun
Temperate	1.07339	Hill_abun
Tropics	1.15779	Hill_abun
Temperate	1.08822	Hill_abun
Tropics	1.13622	Hill_abun
Temperate	1.08924	Hill_abun
Tropics	1.1459	Hill_abun
Temperate	1.09208	Hill_abun
Tropics	1.14675	Hill_abun
Temperate	1.10232	Hill_abun
Tropics	1.12765	Hill_abun
Temperate	1.10246	Hill_abun
Tropics	1.19125	Hill_abun
Temperate	1.08473	Hill_abun
Tropics	1.1615	Hill_abun
Temperate	1.07804	Hill_abun
Tropics	1.13932	Hill_abun
Temperate	1.07847	Hill_abun
Tropics	1.14367	Hill_abun
Temperate	1.08179	Hill_abun
Tropics	1.12558	Hill_abun
Temperate	1.05612	Hill_abun
Tropics	1.14685	Hill_abun
Temperate	1.10515	Hill_abun
Tropics	1.16951	Hill_abun
Temperate	1.08839	Hill_abun
Tropics	1.16989	Hill_abun
Temperate	1.08425	Hill_abun
Tropics	1.1853	Hill_abun
Temperate	1.09451	Hill_abun
Tropics	1.14131	Hill_abun
Temperate	1.07751	Hill_abun
Tropics	1.17013	Hill_abun
Temperate	1.09061	Hill_abun
Tropics	1.1152	Hill_abun
Temperate	1.065	Hill_abun
Tropics	1.16334	Hill_abun
Temperate	1.05782	Hill_abun
Tropics	1.13228	Hill_abun
Temperate	1.07695	Hill_abun
Tropics	1.1711	Hill_abun
Temperate	1.07617	Hill_abun
Tropics	1.15613	Hill_abun
Temperate	1.09283	Hill_abun
Tropics	1.17661	Hill_abun
Temperate	1.08607	Hill_abun
Tropics	1.13954	Hill_abun
Temperate	1.06155	Hill_abun
Tropics	1.14265	Hill_abun
Temperate	1.07323	Hill_abun
Tropics	1.14518	Hill_abun
Temperate	1.09071	Hill_abun
Tropics	1.16014	Hill_abun
Temperate	1.10147	Hill_abun
Tropics	1.17636	Hill_abun
Temperate	1.0641	Hill_abun
Tropics	1.17224	Hill_abun
Temperate	1.07651	Hill_abun
Tropics	1.14951	Hill_abun
Temperate	1.09713	Hill_abun
Tropics	1.14207	Hill_abun
Temperate	1.07421	Hill_abun
Tropics	1.11454	Hill_abun
Temperate	1.0764	Hill_abun
Tropics	1.19178	Hill_abun
Temperate	1.08892	Hill_abun
Tropics	1.14228	Hill_abun
Temperate	1.08138	Hill_abun
Tropics	1.14933	Hill_abun
Temperate	1.0899	Hill_abun
Tropics	1.15224	Hill_abun
Temperate	1.0767	Hill_abun
Tropics	1.14187	Hill_abun
Temperate	1.07155	Hill_abun
Tropics	1.1628	Hill_abun
Temperate	1.07298	Hill_abun
Tropics	1.1602	Hill_abun
Temperate	1.08725	Hill_abun
Tropics	1.14019	Hill_abun
Temperate	1.08766	Hill_abun
Tropics	1.14692	Hill_abun
Temperate	1.07288	Hill_abun
Tropics	1.13406	Hill_abun
Temperate	1.07451	Hill_abun
Tropics	1.16387	Hill_abun
Temperate	1.08487	Hill_abun
Tropics	1.17457	Hill_abun
Temperate	1.08232	Hill_abun
Tropics	1.16145	Hill_abun
Temperate	1.0778	Hill_abun
Tropics	1.15787	Hill_abun
Temperate	1.08222	Hill_abun
Tropics	1.15788	Hill_abun
Temperate	1.07984	Hill_abun
Tropics	1.15813	Hill_abun
Temperate	1.07483	Hill_abun
Tropics	1.14087	Hill_abun
Temperate	1.07525	Hill_abun
Tropics	1.15016	Hill_abun
Temperate	1.08253	Hill_abun
Tropics	1.15673	Hill_abun
Temperate	1.07442	Hill_abun
Tropics	1.15164	Hill_abun
Temperate	1.06186	Hill_abun
Tropics	1.14933	Hill_abun
Temperate	1.08459	Hill_abun
Tropics	1.15415	Hill_abun
Temperate	1.08013	Hill_abun
Tropics	1.16163	Hill_abun
Temperate	1.09574	Hill_abun
Tropics	1.16903	Hill_abun
Temperate	1.07093	Hill_abun
Tropics	1.16896	Hill_abun
Temperate	1.06403	Hill_abun
Tropics	1.17724	Hill_abun
Temperate	1.06669	Hill_abun
Tropics	1.14604	Hill_abun
Temperate	1.0514	Hill_abun
Tropics	1.16408	Hill_abun
Temperate	1.04477	Hill_abun
Tropics	1.15394	Hill_abun
Temperate	1.07045	Hill_abun
Tropics	1.17217	Hill_abun
Temperate	1.07875	Hill_abun
Tropics	1.13832	Hill_abun
Temperate	1.08192	Hill_abun
Tropics	1.14055	Hill_abun
Temperate	1.07215	Hill_abun
Tropics	1.15752	Hill_abun
Temperate	1.0753	Hill_abun
Tropics	1.14594	Hill_abun
Temperate	1.12192	Hill_abun
Tropics	1.22459	Hill_abun
Temperate	1.07	Hill_abun
Tropics	1.14099	Hill_abun
Temperate	1.0646	Hill_abun
Tropics	1.15126	Hill_abun
Temperate	1.05907	Hill_abun
Tropics	1.16379	Hill_abun
Temperate	1.05486	Hill_abun
Tropics	1.16448	Hill_abun
Temperate	1.09009	Hill_abun
Tropics	1.16729	Hill_abun
Temperate	1.07548	Hill_abun
Tropics	1.18923	Hill_abun
Temperate	1.08516	Hill_abun
Tropics	1.1408	Hill_abun
Temperate	1.07259	Hill_abun
Tropics	1.151	Hill_abun
Temperate	1.05052	Hill_abun
Tropics	1.15905	Hill_abun
Temperate	1.10076	Hill_abun
Tropics	1.13726	Hill_abun
Temperate	1.09562	Hill_abun
Tropics	1.17712	Hill_abun
Temperate	1.07175	Hill_abun
Tropics	1.15035	Hill_abun
Temperate	1.07403	Hill_abun
Tropics	1.20266	Hill_abun
Temperate	1.07584	Hill_abun
Tropics	1.17346	Hill_abun
Temperate	1.0628	Hill_abun
Tropics	1.18801	Hill_abun
Temperate	1.07267	Hill_abun
Tropics	1.15719	Hill_abun
Temperate	1.0661	Hill_abun
Tropics	1.21438	Hill_abun
Temperate	1.05835	Hill_abun
Tropics	1.15086	Hill_abun
Temperate	1.07308	Hill_abun
Tropics	1.16074	Hill_abun
Temperate	1.06968	Hill_abun
Tropics	1.1599	Hill_abun
Temperate	1.09034	Hill_abun
Tropics	1.12643	Hill_abun
Temperate	1.10306	Hill_abun
Tropics	1.13652	Hill_abun
Temperate	1.0911	Hill_abun
Tropics	1.14575	Hill_abun
Temperate	1.09502	Hill_abun
Tropics	1.12945	Hill_abun
Temperate	1.11845	Hill_abun
Tropics	1.16201	Hill_abun
Temperate	1.07902	Hill_abun
Tropics	1.14893	Hill_abun
Temperate	1.09199	Hill_abun
Tropics	1.17425	Hill_abun
Temperate	1.07651	Hill_abun
Tropics	1.16605	Hill_abun
Temperate	1.08394	Hill_abun
Tropics	1.11673	Hill_abun
Temperate	1.07955	Hill_abun
Tropics	1.12619	Hill_abun
Temperate	1.07041	Hill_abun
Tropics	1.17365	Hill_abun
Temperate	1.10407	Hill_abun
Tropics	1.16449	Hill_abun
Temperate	1.10452	Hill_abun
Tropics	1.16928	Hill_abun
Temperate	1.09457	Hill_abun
Tropics	1.14233	Hill_abun
Temperate	1.07635	Hill_abun
Tropics	1.1531	Hill_abun
Temperate	1.07367	Hill_abun
Tropics	1.13963	Hill_abun
Temperate	1.06208	Hill_abun
Tropics	1.17237	Hill_abun
Temperate	1.0802	Hill_abun
Tropics	1.18456	Hill_abun
Temperate	1.09684	Hill_abun
Tropics	1.1716	Hill_abun
Temperate	1.06661	Hill_abun
Tropics	1.19687	Hill_abun
Temperate	1.07788	Hill_abun
Tropics	1.18154	Hill_abun
Temperate	1.07089	Hill_abun
Tropics	1.16606	Hill_abun
Temperate	1.09156	Hill_abun
Tropics	1.14258	Hill_abun
Temperate	1.07924	Hill_abun
Tropics	1.15975	Hill_abun
Temperate	1.08893	Hill_abun
Tropics	1.15575	Hill_abun
Temperate	1.08305	Hill_abun
Tropics	1.18219	Hill_abun
Temperate	1.08242	Hill_abun
Tropics	1.18091	Hill_abun
Temperate	1.07984	Hill_abun
Tropics	1.17856	Hill_abun
Temperate	1.0846	Hill_abun
Tropics	1.19348	Hill_abun
Temperate	1.11914	Hill_abun
Tropics	1.18379	Hill_abun
Temperate	1.07428	Hill_abun
Tropics	1.16593	Hill_abun
Temperate	1.08462	Hill_abun
Tropics	1.15308	Hill_abun
Temperate	1.07954	Hill_abun
Tropics	1.1477	Hill_abun
Temperate	1.07279	Hill_abun
Tropics	1.17088	Hill_abun
Temperate	1.09055	Hill_abun
Tropics	1.18237	Hill_abun
Temperate	1.10352	Hill_abun
Tropics	1.16343	Hill_abun
Temperate	1.10304	Hill_abun
Tropics	1.15453	Hill_abun
Temperate	1.08747	Hill_abun
Tropics	1.13687	Hill_abun
Temperate	1.09755	Hill_abun
Tropics	1.16369	Hill_abun
Temperate	1.08993	Hill_abun
Tropics	1.14322	Hill_abun
Temperate	1.07807	Hill_abun
Tropics	1.15515	Hill_abun
Temperate	1.08754	Hill_abun
Tropics	1.13867	Hill_abun
Temperate	1.08881	Hill_abun
Tropics	1.2105	Hill_abun
Temperate	1.0819	Hill_abun
Tropics	1.14478	Hill_abun
Temperate	1.07377	Hill_abun
Tropics	1.14697	Hill_abun
Temperate	1.076	Hill_abun
Tropics	1.14875	Hill_abun
Temperate	1.07557	Hill_abun
Tropics	1.16826	Hill_abun
Temperate	1.06124	Hill_abun
Tropics	1.17528	Hill_abun
Temperate	1.07125	Hill_abun
Tropics	1.15937	Hill_abun
Temperate	1.08668	Hill_abun
Tropics	1.18102	Hill_abun
Temperate	1.09581	Hill_abun
Tropics	1.17134	Hill_abun
Temperate	1.08444	Hill_abun
Tropics	1.16268	Hill_abun
Temperate	1.095	Hill_abun
Tropics	1.17345	Hill_abun
Temperate	1.09105	Hill_abun
Tropics	1.15179	Hill_abun
Temperate	1.10271	Hill_abun
Tropics	1.18022	Hill_abun
Temperate	1.07755	Hill_abun
Tropics	1.1395	Hill_abun
Temperate	1.08056	Hill_abun
Tropics	1.18425	Hill_abun
Temperate	1.08615	Hill_abun
Tropics	1.14659	Hill_abun
Temperate	1.08334	Hill_abun
Tropics	1.13858	Hill_abun
Temperate	1.08644	Hill_abun
Tropics	1.12882	Hill_abun
Temperate	1.09969	Hill_abun
Tropics	1.14588	Hill_abun
Temperate	1.09395	Hill_abun
Tropics	1.15005	Hill_abun
Temperate	1.07059	Hill_abun
Tropics	1.14237	Hill_abun
Temperate	1.09469	Hill_abun
Tropics	1.17187	Hill_abun
Temperate	1.1055	Hill_abun
Tropics	1.15383	Hill_abun
Temperate	1.08625	Hill_abun
Tropics	1.15136	Hill_abun
Temperate	1.10088	Hill_abun
Tropics	1.15166	Hill_abun
Temperate	1.10236	Hill_abun
Tropics	1.17167	Hill_abun
Temperate	1.06209	Hill_abun
Tropics	1.16059	Hill_abun
Temperate	1.08533	Hill_abun
Tropics	1.15835	Hill_abun
Temperate	1.07298	Hill_abun
Tropics	1.1736	Hill_abun
Temperate	1.0927	Hill_abun
Tropics	1.1476	Hill_abun
Temperate	1.06313	Hill_abun
Tropics	1.14196	Hill_abun
Temperate	1.07954	Hill_abun
Tropics	1.14773	Hill_abun
Temperate	1.07864	Hill_abun
Tropics	1.12602	Hill_abun
Temperate	1.07973	Hill_abun
Tropics	1.14719	Hill_abun
Temperate	1.08115	Hill_abun
Tropics	1.18086	Hill_abun
Temperate	1.07403	Hill_abun
Tropics	1.14522	Hill_abun
Temperate	1.08072	Hill_abun
Tropics	1.16255	Hill_abun
Temperate	1.08648	Hill_abun
Tropics	1.1795	Hill_abun
Temperate	1.08247	Hill_abun
Tropics	1.17886	Hill_abun
Temperate	1.05764	Hill_abun
Tropics	1.15241	Hill_abun
Temperate	1.1013	Hill_abun
Tropics	1.14231	Hill_abun
Temperate	1.08372	Hill_abun
Tropics	1.15732	Hill_abun
Temperate	1.09313	Hill_abun
Tropics	1.13688	Hill_abun
Temperate	1.09055	Hill_abun
Tropics	1.18064	Hill_abun
Temperate	1.08165	Hill_abun
Tropics	1.14355	Hill_abun
Temperate	1.0602	Hill_abun
Tropics	1.16892	Hill_abun
Temperate	1.0675	Hill_abun
Tropics	1.18842	Hill_abun
Temperate	1.06302	Hill_abun
Tropics	1.17275	Hill_abun
Temperate	1.0902	Hill_abun
Tropics	1.15511	Hill_abun
Temperate	1.08883	Hill_abun
Tropics	1.19388	Hill_abun
Temperate	1.09726	Hill_abun
Tropics	1.15432	Hill_abun
Temperate	1.0867	Hill_abun
Tropics	1.17839	Hill_abun
Temperate	1.08604	Hill_abun
Tropics	1.15772	Hill_abun
Temperate	1.06936	Hill_abun
Tropics	1.17617	Hill_abun
Temperate	1.0821	Hill_abun
Tropics	1.17318	Hill_abun
Temperate	1.06937	Hill_abun
Tropics	1.16242	Hill_abun
Temperate	1.0813	Hill_abun
Tropics	1.21651	Hill_abun
Temperate	1.05253	Hill_abun
Tropics	1.12427	Hill_abun
Temperate	1.05114	Hill_abun
Tropics	1.15283	Hill_abun
Temperate	1.06787	Hill_abun
Tropics	1.15464	Hill_abun
Temperate	1.07891	Hill_abun
Tropics	1.16877	Hill_abun
Temperate	1.06664	Hill_abun
Tropics	1.14621	Hill_abun
Temperate	1.06959	Hill_abun
Tropics	1.15981	Hill_abun
Temperate	1.0848	Hill_abun
Tropics	1.16385	Hill_abun
Temperate	1.09021	Hill_abun
Tropics	1.15668	Hill_abun
Temperate	1.11359	Hill_abun
Tropics	1.16785	Hill_abun
Temperate	1.07557	Hill_abun
Tropics	1.16695	Hill_abun
Temperate	1.08916	Hill_abun
Tropics	1.17728	Hill_abun
Temperate	1.07312	Hill_abun
Tropics	1.12739	Hill_abun
Temperate	1.09387	Hill_abun
Tropics	1.21886	Hill_abun
Temperate	1.09229	Hill_abun
Tropics	1.1617	Hill_abun
Temperate	1.09079	Hill_abun
Tropics	1.14162	Hill_abun
Temperate	1.09001	Hill_abun
Tropics	1.16729	Hill_abun
Temperate	1.09551	Hill_abun
Tropics	1.17962	Hill_abun
Temperate	1.08602	Hill_abun
Tropics	1.12256	Hill_abun
Temperate	1.08315	Hill_abun
Tropics	1.12209	Hill_abun
Temperate	1.08128	Hill_abun
Tropics	1.16622	Hill_abun
Temperate	1.0869	Hill_abun
Tropics	1.17149	Hill_abun
Temperate	1.07014	Hill_abun
Tropics	1.14491	Hill_abun
Temperate	1.09165	Hill_abun
Tropics	1.19809	Hill_abun
Temperate	1.09711	Hill_abun
Tropics	1.14038	Hill_abun
Temperate	1.09139	Hill_abun
Tropics	1.11437	Hill_abun
Temperate	1.08323	Hill_abun
Tropics	1.16655	Hill_abun
Temperate	1.0889	Hill_abun
Tropics	1.13955	Hill_abun
Temperate	1.08736	Hill_abun
Tropics	1.12857	Hill_abun
Temperate	1.08312	Hill_abun
Tropics	1.14554	Hill_abun
Temperate	1.09557	Hill_abun
Tropics	1.19987	Hill_abun
Temperate	1.08109	Hill_abun
Tropics	1.18547	Hill_abun
Temperate	1.08308	Hill_abun
Tropics	1.1981	Hill_abun
Temperate	1.07173	Hill_abun
Tropics	1.17573	Hill_abun
Temperate	1.08136	Hill_abun
Tropics	1.17588	Hill_abun
Temperate	1.10414	Hill_abun
Tropics	1.16131	Hill_abun
Temperate	1.08789	Hill_abun
Tropics	1.16431	Hill_abun
Temperate	1.06576	Hill_abun
Tropics	1.15506	Hill_abun
Temperate	1.08273	Hill_abun
Tropics	1.15765	Hill_abun
Temperate	1.09011	Hill_abun
Tropics	1.13732	Hill_abun
Temperate	1.0789	Hill_abun
Tropics	1.1538	Hill_abun
Temperate	1.07629	Hill_abun
Tropics	1.17045	Hill_abun
Temperate	1.07811	Hill_abun
Tropics	1.15897	Hill_abun
Temperate	1.10381	Hill_abun
Tropics	1.15316	Hill_abun
Temperate	1.08792	Hill_abun
Tropics	1.17599	Hill_abun
Temperate	1.06103	Hill_abun
Tropics	1.1805	Hill_abun
Temperate	1.08945	Hill_abun
Tropics	1.18242	Hill_abun
Temperate	1.06867	Hill_abun
Tropics	1.13322	Hill_abun
Temperate	1.09427	Hill_abun
Tropics	1.14998	Hill_abun
Temperate	1.07629	Hill_abun
Tropics	1.1644	Hill_abun
Temperate	1.07543	Hill_abun
Tropics	1.15582	Hill_abun
Temperate	1.07468	Hill_abun
Tropics	1.1681	Hill_abun
Temperate	1.07205	Hill_abun
Tropics	1.1424	Hill_abun
Temperate	1.10177	Hill_abun
Tropics	1.13503	Hill_abun
Temperate	1.09183	Hill_abun
Tropics	1.15986	Hill_abun
Temperate	1.0762	Hill_abun
Tropics	1.15254	Hill_abun
Temperate	1.0804	Hill_abun
Tropics	1.15542	Hill_abun
Temperate	1.07192	Hill_abun
Tropics	1.10223	Hill_abun
Temperate	1.06534	Hill_abun
Tropics	1.19369	Hill_abun
Temperate	1.08998	Hill_abun
Tropics	1.20199	Hill_abun
Temperate	1.06778	Hill_abun
Tropics	1.1502	Hill_abun
Temperate	1.08908	Hill_abun
Tropics	1.16429	Hill_abun
Temperate	1.07463	Hill_abun
Tropics	1.13434	Hill_abun
Temperate	1.09192	Hill_abun
Tropics	1.13441	Hill_abun
Temperate	1.10537	Hill_abun
Tropics	1.17562	Hill_abun
Temperate	1.08838	Hill_abun
Tropics	1.16285	Hill_abun
Temperate	1.07224	Hill_abun
Tropics	1.1384	Hill_abun
Temperate	1.05612	Hill_abun
Tropics	1.19021	Hill_abun
Temperate	1.0532	Hill_abun
Tropics	1.16432	Hill_abun
Temperate	1.08435	Hill_abun
Tropics	1.16015	Hill_abun
Temperate	1.08688	Hill_abun
Tropics	1.14709	Hill_abun
Temperate	1.10423	Hill_abun
Tropics	1.12418	Hill_abun
Temperate	1.10076	Hill_abun
Tropics	1.14892	Hill_abun
Temperate	1.07074	Hill_abun
Tropics	1.15902	Hill_abun
Temperate	1.07821	Hill_abun
Tropics	1.17486	Hill_abun
Temperate	1.05929	Hill_abun
Tropics	1.12643	Hill_abun
Temperate	1.08262	Hill_abun
Tropics	1.17342	Hill_abun
Temperate	1.06743	Hill_abun
Tropics	1.14136	Hill_abun
Temperate	1.08819	Hill_abun
Tropics	1.148	Hill_abun
Temperate	1.10753	Hill_abun
Tropics	1.19609	Hill_abun
Temperate	1.0779	Hill_abun
Tropics	1.17845	Hill_abun
Temperate	1.07526	Hill_abun
Tropics	1.1613	Hill_abun
Temperate	1.07683	Hill_abun
Tropics	1.16863	Hill_abun
Temperate	1.09163	Hill_abun
Tropics	1.14953	Hill_abun
Temperate	1.09115	Hill_abun
Tropics	1.1883	Hill_abun
Temperate	1.07569	Hill_abun
Tropics	1.19373	Hill_abun
Temperate	1.06344	Hill_abun
Tropics	1.1472	Hill_abun
Temperate	1.09093	Hill_abun
Tropics	1.14818	Hill_abun
Temperate	1.09332	Hill_abun
Tropics	1.15627	Hill_abun
Temperate	1.0806	Hill_abun
Tropics	1.14002	Hill_abun
Temperate	1.08246	Hill_abun
Tropics	1.15923	Hill_abun
Temperate	1.10106	Hill_abun
Tropics	1.16311	Hill_abun
Temperate	1.09524	Hill_abun
Tropics	1.15497	Hill_abun
Temperate	1.10805	Hill_abun
Tropics	1.1753	Hill_abun
Temperate	1.09256	Hill_abun
Tropics	1.18473	Hill_abun
Temperate	1.07254	Hill_abun
Tropics	1.12275	Hill_abun
Temperate	1.07964	Hill_abun
Tropics	1.16406	Hill_abun
Temperate	1.08922	Hill_abun
Tropics	1.1772	Hill_abun
Temperate	1.08345	Hill_abun
Tropics	1.20149	Hill_abun
Temperate	1.11303	Hill_abun
Tropics	1.149	Hill_abun
Temperate	1.08301	Hill_abun
Tropics	1.13445	Hill_abun
Temperate	1.07612	Hill_abun
Tropics	1.19046	Hill_abun
Temperate	1.06863	Hill_abun
Tropics	1.16712	Hill_abun
Temperate	1.08059	Hill_abun
Tropics	1.19732	Hill_abun
Temperate	1.07435	Hill_abun
Tropics	1.18957	Hill_abun
Temperate	1.07487	Hill_abun
Tropics	1.16003	Hill_abun
Temperate	1.07081	Hill_abun
Tropics	1.1782	Hill_abun
Temperate	1.10027	Hill_abun
Tropics	1.14194	Hill_abun
Temperate	1.11266	Hill_abun
Tropics	1.16197	Hill_abun
Temperate	1.11594	Hill_abun
Tropics	1.15918	Hill_abun
Temperate	1.11342	Hill_abun
Tropics	1.13607	Hill_abun
Temperate	1.12732	Hill_abun
Tropics	1.15272	Hill_abun
Temperate	1.11888	Hill_abun
Tropics	1.16498	Hill_abun
Temperate	1.07285	Hill_abun
Tropics	1.09501	Hill_abun
Temperate	1.09094	Hill_abun
Tropics	1.17394	Hill_abun
Temperate	1.08038	Hill_abun
Tropics	1.16885	Hill_abun
Temperate	1.10165	Hill_abun
Tropics	1.1876	Hill_abun
Temperate	1.07454	Hill_abun
Tropics	1.15729	Hill_abun
Temperate	1.09432	Hill_abun
Tropics	1.12574	Hill_abun
Temperate	1.10037	Hill_abun
Tropics	1.19191	Hill_abun
Temperate	1.07498	Hill_abun
Tropics	1.15159	Hill_abun
Temperate	1.08593	Hill_abun
Tropics	1.15119	Hill_abun
Temperate	1.06993	Hill_abun
Tropics	1.14884	Hill_abun
Temperate	1.10509	Hill_abun
Tropics	1.13469	Hill_abun
Temperate	1.08695	Hill_abun
Tropics	1.16	Hill_abun
Temperate	1.06318	Hill_abun
Tropics	1.17848	Hill_abun
Temperate	1.07753	Hill_abun
Tropics	1.18421	Hill_abun
Temperate	1.08873	Hill_abun
Tropics	1.16274	Hill_abun
Temperate	1.09842	Hill_abun
Tropics	1.16226	Hill_abun
Temperate	1.09464	Hill_abun
Tropics	1.16838	Hill_abun
Temperate	1.09655	Hill_abun
Tropics	1.14248	Hill_abun
Temperate	1.08713	Hill_abun
Tropics	1.16195	Hill_abun
Temperate	1.05498	Hill_abun
Tropics	1.1542	Hill_abun
Temperate	1.06038	Hill_abun
Tropics	1.15695	Hill_abun
Temperate	1.08567	Hill_abun
Tropics	1.14538	Hill_abun
Temperate	1.09642	Hill_abun
Tropics	1.16246	Hill_abun
Temperate	1.10221	Hill_abun
Tropics	1.20914	Hill_abun
Temperate	1.05495	Hill_abun
Tropics	1.1505	Hill_abun
Temperate	1.06331	Hill_abun
Tropics	1.17305	Hill_abun
Temperate	1.06155	Hill_abun
Tropics	1.16855	Hill_abun
Temperate	1.07467	Hill_abun
Tropics	1.17654	Hill_abun
Temperate	1.07659	Hill_abun
Tropics	1.17732	Hill_abun
Temperate	1.07247	Hill_abun
Tropics	1.17984	Hill_abun
Temperate	1.068	Hill_abun
Tropics	1.19031	Hill_abun
Temperate	1.08391	Hill_abun
Tropics	1.18163	Hill_abun
Temperate	1.07404	Hill_abun
Tropics	1.18465	Hill_abun
Temperate	1.0753	Hill_abun
Tropics	1.17143	Hill_abun
Temperate	1.0722	Hill_abun
Tropics	1.19719	Hill_abun
Temperate	1.07386	Hill_abun
Tropics	1.19524	Hill_abun
Temperate	1.06389	Hill_abun
Tropics	1.13952	Hill_abun
Temperate	1.06476	Hill_abun
Tropics	1.17611	Hill_abun
Temperate	1.06361	Hill_abun
Tropics	1.18684	Hill_abun
Temperate	1.10028	Hill_abun
Tropics	1.17331	Hill_abun
Temperate	1.08499	Hill_abun
Tropics	1.17121	Hill_abun
Temperate	1.07882	Hill_abun
Tropics	1.14985	Hill_abun
Temperate	1.09752	Hill_abun
Tropics	1.16709	Hill_abun
Temperate	1.0749	Hill_abun
Tropics	1.1335	Hill_abun
Temperate	1.11314	Hill_abun
Tropics	1.15775	Hill_abun
Temperate	1.07584	Hill_abun
Tropics	1.18284	Hill_abun
Temperate	1.09294	Hill_abun
Tropics	1.1713	Hill_abun
Temperate	1.10262	Hill_abun
Tropics	1.16639	Hill_abun
Temperate	1.09699	Hill_abun
Tropics	1.1522	Hill_abun
Temperate	1.09217	Hill_abun
Tropics	1.14496	Hill_abun
Temperate	1.10099	Hill_abun
Tropics	1.1555	Hill_abun
Temperate	1.08362	Hill_abun
Tropics	1.19307	Hill_abun
Temperate	1.10949	Hill_abun
Tropics	1.15526	Hill_abun
Temperate	1.07193	Hill_abun
Tropics	1.16076	Hill_abun
Temperate	1.10099	Hill_abun
Tropics	1.15371	Hill_abun
Temperate	1.08087	Hill_abun
Tropics	1.13839	Hill_abun
Temperate	1.07706	Hill_abun
Tropics	1.15392	Hill_abun
Temperate	1.09934	Hill_abun
Tropics	1.16205	Hill_abun
Temperate	1.08395	Hill_abun
Tropics	1.16284	Hill_abun
Temperate	1.09286	Hill_abun
Tropics	1.1519	Hill_abun
Temperate	1.09428	Hill_abun
Tropics	1.14192	Hill_abun
Temperate	1.10729	Hill_abun
Tropics	1.15667	Hill_abun
Temperate	1.09521	Hill_abun
Tropics	1.16331	Hill_abun
Temperate	1.10692	Hill_abun
Tropics	1.187	Hill_abun
Temperate	1.05981	Hill_abun
Tropics	1.18656	Hill_abun
Temperate	1.0831	Hill_abun
Tropics	1.17235	Hill_abun
Temperate	1.09819	Hill_abun
Tropics	1.16215	Hill_abun
Temperate	1.0769	Hill_abun
Tropics	1.16472	Hill_abun
Temperate	1.08562	Hill_abun
Tropics	1.176	Hill_abun
Temperate	1.08622	Hill_abun
Tropics	1.17952	Hill_abun
Temperate	1.07256	Hill_abun
Tropics	1.1506	Hill_abun
Temperate	1.08007	Hill_abun
Tropics	1.18546	Hill_abun
Temperate	1.08496	Hill_abun
Tropics	1.17753	Hill_abun
Temperate	1.06992	Hill_abun
Tropics	1.14232	Hill_abun
Temperate	1.06654	Hill_abun
Tropics	1.14246	Hill_abun
Temperate	1.10788	Hill_abun
Tropics	1.14157	Hill_abun
Temperate	1.09308	Hill_abun
Tropics	1.17249	Hill_abun
Temperate	1.07399	Hill_abun
Tropics	1.12923	Hill_abun
Temperate	1.09565	Hill_abun
Tropics	1.18349	Hill_abun
Temperate	1.07245	Hill_abun
Tropics	1.1321	Hill_abun
Temperate	1.07888	Hill_abun
Tropics	1.14539	Hill_abun
Temperate	1.10073	Hill_abun
Tropics	1.16935	Hill_abun
Temperate	1.07022	Hill_abun
Tropics	1.1275	Hill_abun
Temperate	1.10705	Hill_abun
Tropics	1.13394	Hill_abun
Temperate	1.06666	Hill_abun
Tropics	1.17196	Hill_abun
Temperate	1.08981	Hill_abun
Tropics	1.17502	Hill_abun
Temperate	1.10996	Hill_abun
Tropics	1.15353	Hill_abun
Temperate	1.08253	Hill_abun
Tropics	1.14886	Hill_abun
Temperate	1.06235	Hill_abun
Tropics	1.13918	Hill_abun
Temperate	1.06762	Hill_abun
Tropics	1.18847	Hill_abun
Temperate	1.0916	Hill_abun
Tropics	1.18692	Hill_abun
Temperate	1.06825	Hill_abun
Tropics	1.1512	Hill_abun
Temperate	1.09046	Hill_abun
Tropics	1.13479	Hill_abun
Temperate	1.07159	Hill_abun
Tropics	1.17214	Hill_abun
Temperate	1.073	Hill_abun
Tropics	1.13457	Hill_abun
Temperate	1.10996	Hill_abun
Tropics	1.15788	Hill_abun
Temperate	1.07467	Hill_abun
Tropics	1.13957	Hill_abun
Temperate	1.08172	Hill_abun
Tropics	1.18757	Hill_abun
Temperate	1.08503	Hill_abun
Tropics	1.13379	Hill_abun
Temperate	1.09322	Hill_abun
Tropics	1.16464	Hill_abun
Temperate	1.08945	Hill_abun
Tropics	1.16699	Hill_abun
Temperate	1.08466	Hill_abun
Tropics	1.15836	Hill_abun
Temperate	1.08177	Hill_abun
Tropics	1.17084	Hill_abun
Temperate	1.07327	Hill_abun
Tropics	1.19643	Hill_abun
Temperate	1.08164	Hill_abun
Tropics	1.16499	Hill_abun
Temperate	1.0857	Hill_abun
Tropics	1.17756	Hill_abun
Temperate	1.08426	Hill_abun
Tropics	1.17548	Hill_abun
Temperate	1.07957	Hill_abun
Tropics	1.17534	Hill_abun
Temperate	1.09094	Hill_abun
Tropics	1.17051	Hill_abun
Temperate	1.10658	Hill_abun
Tropics	1.16726	Hill_abun
Temperate	1.07583	Hill_abun
Tropics	1.13896	Hill_abun
Temperate	1.08062	Hill_abun
Tropics	1.13827	Hill_abun
Temperate	1.06045	Hill_abun
Tropics	1.15873	Hill_abun
Temperate	1.06427	Hill_abun
Tropics	1.15301	Hill_abun
Temperate	1.07569	Hill_abun
Tropics	1.16154	Hill_abun
Temperate	1.06075	Hill_abun
Tropics	1.16486	Hill_abun
Temperate	1.07254	Hill_abun
Tropics	1.19168	Hill_abun
Temperate	1.06862	Hill_abun
Tropics	1.19615	Hill_abun
Temperate	1.06423	Hill_abun
Tropics	1.16939	Hill_abun
Temperate	1.05719	Hill_abun
Tropics	1.17437	Hill_abun
Temperate	1.07207	Hill_abun
Tropics	1.1554	Hill_abun
Temperate	1.0778	Hill_abun
Tropics	1.15436	Hill_abun
Temperate	1.07742	Hill_abun
Tropics	1.1574	Hill_abun
Temperate	1.0916	Hill_abun
Tropics	1.16816	Hill_abun
Temperate	1.09229	Hill_abun
Tropics	1.13718	Hill_abun
Temperate	1.09364	Hill_abun
Tropics	1.16769	Hill_abun
Temperate	1.09308	Hill_abun
Tropics	1.14558	Hill_abun
Temperate	1.09515	Hill_abun
Tropics	1.1419	Hill_abun
Temperate	1.07375	Hill_abun
Tropics	1.16666	Hill_abun
Temperate	1.08075	Hill_abun
Tropics	1.16075	Hill_abun
Temperate	1.08517	Hill_abun
Tropics	1.19047	Hill_abun
Temperate	1.07676	Hill_abun
Tropics	1.17447	Hill_abun
Temperate	1.08934	Hill_abun
Tropics	1.17747	Hill_abun
Temperate	1.07099	Hill_abun
Tropics	1.18265	Hill_abun
Temperate	1.11443	Hill_abun
Tropics	1.13856	Hill_abun
Temperate	1.09166	Hill_abun
Tropics	1.12972	Hill_abun
Temperate	1.11018	Hill_abun
Tropics	1.18703	Hill_abun
Temperate	1.08395	Hill_abun
Tropics	1.14125	Hill_abun
Temperate	1.06567	Hill_abun
Tropics	1.15252	Hill_abun
Temperate	1.10207	Hill_abun
Tropics	1.14628	Hill_abun
Temperate	1.08755	Hill_abun
Tropics	1.1119	Hill_abun
Temperate	1.06549	Hill_abun
Tropics	1.1576	Hill_abun
Temperate	1.06592	Hill_abun
Tropics	1.13859	Hill_abun
Temperate	1.10245	Hill_abun
Tropics	1.17174	Hill_abun
Temperate	1.07645	Hill_abun
Tropics	1.15031	Hill_abun
Temperate	1.05733	Hill_abun
Tropics	1.14632	Hill_abun
Temperate	1.06497	Hill_abun
Tropics	1.15446	Hill_abun
Temperate	1.1043	Hill_abun
Tropics	1.15999	Hill_abun
Temperate	1.09366	Hill_abun
Tropics	1.13142	Hill_abun
Temperate	1.09237	Hill_abun
Tropics	1.15307	Hill_abun
Temperate	1.07183	Hill_abun
Tropics	1.14242	Hill_abun
Temperate	1.10273	Hill_abun
Tropics	1.17324	Hill_abun
Temperate	1.09119	Hill_abun
Tropics	1.15215	Hill_abun
Temperate	1.08502	Hill_abun
Tropics	1.1416	Hill_abun
Temperate	1.09077	Hill_abun
Tropics	1.16807	Hill_abun
Temperate	1.07823	Hill_abun
Tropics	1.1479	Hill_abun
Temperate	1.0867	Hill_abun
Tropics	1.1419	Hill_abun
Temperate	1.08858	Hill_abun
Tropics	1.12499	Hill_abun
Temperate	1.09193	Hill_abun
Tropics	1.13555	Hill_abun
Temperate	1.09261	Hill_abun
Tropics	1.16704	Hill_abun
Temperate	1.09017	Hill_abun
Tropics	1.14552	Hill_abun
Temperate	1.08115	Hill_abun
Tropics	1.12567	Hill_abun
Temperate	1.07597	Hill_abun
Tropics	1.18029	Hill_abun
Temperate	1.0845	Hill_abun
Tropics	1.15164	Hill_abun
Temperate	1.08251	Hill_abun
Tropics	1.17575	Hill_abun
Temperate	1.08479	Hill_abun
Tropics	1.14586	Hill_abun
Temperate	1.09018	Hill_abun
Tropics	1.16656	Hill_abun
Temperate	1.08528	Hill_abun
Tropics	1.15454	Hill_abun
Temperate	1.08886	Hill_abun
Tropics	1.13295	Hill_abun
Temperate	1.10241	Hill_abun
Tropics	1.14744	Hill_abun
Temperate	1.07889	Hill_abun
Tropics	1.15156	Hill_abun
Temperate	1.08819	Hill_abun
Tropics	1.15487	Hill_abun
Temperate	1.09254	Hill_abun
Tropics	1.14876	Hill_abun
Temperate	1.07961	Hill_abun
Tropics	1.18091	Hill_abun
Temperate	1.08327	Hill_abun
Tropics	1.15334	Hill_abun
Temperate	1.08357	Hill_abun
Tropics	1.14109	Hill_abun
Temperate	1.09639	Hill_abun
Tropics	1.18119	Hill_abun
Temperate	1.0887	Hill_abun
Tropics	1.18832	Hill_abun
Temperate	1.09048	Hill_abun
Tropics	1.1867	Hill_abun
Temperate	1.07011	Hill_abun
Tropics	1.16956	Hill_abun
Temperate	1.09821	Hill_abun
Tropics	1.1608	Hill_abun
Temperate	1.08429	Hill_abun
Tropics	1.17874	Hill_abun
Temperate	1.09222	Hill_abun
Tropics	1.16391	Hill_abun
Temperate	1.09031	Hill_abun
Tropics	1.16516	Hill_abun
Temperate	1.08524	Hill_abun
Tropics	1.1606	Hill_abun
Temperate	1.07444	Hill_abun
Tropics	1.17493	Hill_abun
Temperate	1.0883	Hill_abun
Tropics	1.17344	Hill_abun
Temperate	1.10478	Hill_abun
Tropics	1.15109	Hill_abun
Temperate	1.07843	Hill_abun
Tropics	1.1301	Hill_abun
Temperate	1.08273	Hill_abun
Tropics	1.11509	Hill_abun
Temperate	1.10173	Hill_abun
Tropics	1.22519	Hill_abun
Temperate	1.08665	Hill_abun
Tropics	1.19788	Hill_abun
Temperate	1.06829	Hill_abun
Tropics	1.1867	Hill_abun
Temperate	1.0723	Hill_abun
Tropics	1.17368	Hill_abun
Temperate	1.09154	Hill_abun
Tropics	1.16987	Hill_abun
Temperate	1.08977	Hill_abun
Tropics	1.18119	Hill_abun
Temperate	1.09632	Hill_abun
Tropics	1.15294	Hill_abun
Temperate	1.07299	Hill_abun
Tropics	1.12906	Hill_abun
Temperate	1.09285	Hill_abun
Tropics	1.14097	Hill_abun
Temperate	1.07823	Hill_abun
Tropics	1.17477	Hill_abun
Temperate	1.10377	Hill_abun
Tropics	1.13423	Hill_abun
Temperate	1.08254	Hill_abun
Tropics	1.11342	Hill_abun
Temperate	1.07915	Hill_abun
Tropics	1.12064	Hill_abun
Temperate	1.08651	Hill_abun
Tropics	1.15805	Hill_abun
Temperate	1.06964	Hill_abun
Tropics	1.17812	Hill_abun
Temperate	1.06961	Hill_abun
Tropics	1.1781	Hill_abun
Temperate	1.0587	Hill_abun
Tropics	1.14346	Hill_abun
Temperate	1.06507	Hill_abun
Tropics	1.16593	Hill_abun
Temperate	1.07798	Hill_abun
Tropics	1.17346	Hill_abun
Temperate	1.09256	Hill_abun
Tropics	1.173	Hill_abun
Temperate	1.08074	Hill_abun
Tropics	1.1114	Hill_abun
Temperate	1.10255	Hill_abun
Tropics	1.16423	Hill_abun
Temperate	1.06976	Hill_abun
Tropics	1.16905	Hill_abun
Temperate	1.07056	Hill_abun
Tropics	1.20573	Hill_abun
Temperate	1.07694	Hill_abun
Tropics	1.1955	Hill_abun
Temperate	1.0979	Hill_abun
Tropics	1.10605	Hill_abun
Temperate	1.09288	Hill_abun
Tropics	1.18543	Hill_abun
Temperate	1.08135	Hill_abun
Tropics	1.17906	Hill_abun
Temperate	1.08285	Hill_abun
Tropics	1.17273	Hill_abun
Temperate	1.11312	Hill_abun
Tropics	1.1254	Hill_abun
Temperate	1.10536	Hill_abun
Tropics	1.13883	Hill_abun
Temperate	1.10405	Hill_abun
Tropics	1.12804	Hill_abun
Temperate	1.09876	Hill_abun
Tropics	1.15206	Hill_abun
Temperate	1.08635	Hill_abun
Tropics	1.14974	Hill_abun
Temperate	1.10477	Hill_abun
Tropics	1.16206	Hill_abun
Temperate	1.08816	Hill_abun
Tropics	1.192	Hill_abun
Temperate	1.10694	Hill_abun
Tropics	1.14482	Hill_abun
Temperate	1.09735	Hill_abun
Tropics	1.16737	Hill_abun
Temperate	1.09547	Hill_abun
Tropics	1.19488	Hill_abun
Temperate	1.09095	Hill_abun
Tropics	1.19295	Hill_abun
Temperate	1.0847	Hill_abun
Tropics	1.18137	Hill_abun
Temperate	1.10128	Hill_abun
Tropics	1.18434	Hill_abun
Temperate	1.07008	Hill_abun
Tropics	1.17776	Hill_abun
Temperate	1.07291	Hill_abun
Tropics	1.18836	Hill_abun
Temperate	1.07088	Hill_abun
Tropics	1.17429	Hill_abun
Temperate	1.05559	Hill_abun
Tropics	1.15203	Hill_abun
Temperate	1.08268	Hill_abun
Tropics	1.17716	Hill_abun
Temperate	1.06207	Hill_abun
Tropics	1.13542	Hill_abun
Temperate	1.08869	Hill_abun
Tropics	1.18923	Hill_abun
Temperate	1.0743	Hill_abun
Tropics	1.14456	Hill_abun
Temperate	1.05885	Hill_abun
Tropics	1.15689	Hill_abun
Temperate	1.06725	Hill_abun
Tropics	1.15768	Hill_abun
Temperate	1.0799	Hill_abun
Tropics	1.15597	Hill_abun
Temperate	1.07542	Hill_abun
Tropics	1.15167	Hill_abun
Temperate	1.0766	Hill_abun
Tropics	1.15974	Hill_abun
Temperate	1.07302	Hill_abun
Tropics	1.14121	Hill_abun
Temperate	1.08393	Hill_abun
Tropics	1.16324	Hill_abun
Temperate	1.08025	Hill_abun
Tropics	1.16087	Hill_abun
Temperate	1.08994	Hill_abun
Tropics	1.138	Hill_abun
Temperate	1.08941	Hill_abun
Tropics	1.12553	Hill_abun
Temperate	1.07874	Hill_abun
Tropics	1.17901	Hill_abun
Temperate	1.08285	Hill_abun
Tropics	1.16202	Hill_abun
Temperate	1.08578	Hill_abun
Tropics	1.14513	Hill_abun
Temperate	1.07944	Hill_abun
Tropics	1.12512	Hill_abun
Temperate	1.10091	Hill_abun
Tropics	1.1513	Hill_abun
Temperate	1.09413	Hill_abun
Tropics	1.14123	Hill_abun
Temperate	1.07539	Hill_abun
Tropics	1.15305	Hill_abun
Temperate	1.06922	Hill_abun
Tropics	1.09444	Hill_abun
Temperate	1.09867	Hill_abun
[truncated: 30,005 more rows]

## Sheet: Fig 3 - main
Figure 3. Deconstructing the BEF across geographic regions - main plot
Fitted values							Underlying raw data
Geographic realm	Hill diversity - abundance	Median predicted per-capita biomass	Median predicted abundance				Survey ID	Hill diversity - abundance	Per-capita biomass	Abundance
temperate	1	0.178666	2.56174				survey_10000001	2570.08	0.0477203	5038
temperate	101	0.0625308	237.323				survey_10000002	543.373	0.0640541	838
temperate	201	0.0537216	465.852				survey_10000003	272.339	0.0858883	389
temperate	301	0.048942	691.578				survey_10000004	420.937	0.0387277	675
temperate	401	0.0458769	916.037				survey_10000005	964.75	0.0463507	1643
temperate	501	0.0436542	1140.41				survey_10000006	341.553	0.177734	526
temperate	601	0.0419317	1362.55				survey_10000007	321.824	0.108637	541
temperate	701	0.0405131	1583.72				survey_10000008	114.414	0.0646171	162
temperate	801	0.0393178	1803.73				survey_10000009	1190.09	0.0274245	2420
temperate	901	0.0382767	2023.05				survey_10000010	161.158	0.0625809	243
temperate	1001	0.0373946	2241.78				survey_10000011	1511.1	0.0470507	2850
temperate	1101	0.0366041	2461.3				survey_10000012	153.157	0.0836918	224
temperate	1201	0.0358744	2680.44				survey_10000013	344.457	0.100786	565
temperate	1301	0.0352332	2899.24				survey_10000014	272.533	0.128375	379
temperate	1401	0.0346496	3117.71				survey_10000015	298.658	0.155429	461
temperate	1501	0.034115	3335.9				survey_10000016	686.173	0.0883124	1142
temperate	1601	0.0336224	3553.8				survey_10000017	740.795	0.028796	1265
temperate	1701	0.0331661	3771.45				survey_10000018	343.842	0.0730447	550
temperate	1801	0.0327422	3988.86				survey_10000019	228.441	0.0279303	320
temperate	1901	0.0323495	4206.04				survey_10000020	662.777	0.0257093	1045
temperate	2001	0.0319797	4423.01				survey_10000021	1517.77	0.0259989	2864
temperate	2101	0.0316207	4639.77				survey_10000022	1002.29	0.0310683	1806
temperate	2201	0.0312822	4856.33				survey_10000023	920.424	0.0348448	1643
temperate	2301	0.0309621	5072.71				survey_10000024	368.337	0.0767984	582
temperate	2401	0.0306648	5288.91				survey_10000025	1430.02	0.0373682	2627
temperate	2501	0.0303935	5504.94				survey_10000026	2757.47	0.013715	5882
temperate	2601	0.0301351	5720.81				survey_10000027	472.126	0.0752091	710
temperate	2701	0.0298885	5936.52				survey_10000028	534.414	0.0572519	880
temperate	2801	0.0296433	6152.08				survey_10000029	1199.67	0.0745185	2066
temperate	2901	0.0294002	6367.5				survey_10000030	316.136	0.132844	491
temperate	3001	0.0291673	6582.77				survey_10000031	1495.04	0.0286314	2887
temperate	3101	0.0289536	6797.91				survey_10000032	1653.54	0.0237182	2886
temperate	3201	0.0287539	7012.92				survey_10000033	834.868	0.046415	1381
temperate	3301	0.0285616	7227.8				survey_10000034	816.379	0.0450884	1409
temperate	3401	0.0283748	7442.55				survey_10000035	315.758	0.0357884	513
temperate	3501	0.0281883	7657.19				survey_10000036	980.984	0.0299861	1728
temperate	3601	0.0280054	7871.71				survey_10000037	429.759	0.0238122	669
temperate	3701	0.0278269	8086.12				survey_10000038	1265.06	0.019557	2339
temperate	3801	0.027662	8300.42				survey_10000039	1993.52	0.0166119	3735
temperate	3901	0.0275023	8514.62				survey_10000040	961.609	0.0647599	1690
temperate	4001	0.0273476	8728.71				survey_10000041	896.291	0.039284	1563
temperate	4101	0.0271975	8942.69				survey_10000042	1399.59	0.0312789	2770
temperate	4201	0.0270518	9156.58				survey_10000043	2050.69	0.0254107	4001
temperate	4301	0.0269103	9370.38				survey_10000044	361.914	0.0103897	597
temperate	4401	0.0267727	9584.08				survey_10000045	895.172	0.0298353	1561
temperate	4501	0.026636	9797.68				survey_10000046	337.375	0.0444253	570
temperate	4601	0.0265004	10011.2				survey_10000047	1650.09	0.0176408	3143
temperate	4701	0.0263684	10224.6				survey_10000048	1943.38	0.00975199	3631
temperate	4801	0.0262398	10438.6				survey_10000049	1873.67	0.0076796	3316
temperate	4901	0.0261145	10652.1				survey_10000050	1498.48	0.00559628	2680
temperate	5001	0.0259923	10865.5				survey_10000051	1079.52	0.0537687	1816
temperate	5101	0.025873	11078.9				survey_10000052	748.951	0.170564	1383
temperate	5201	0.0257566	11292.2				survey_10000053	550.357	0.0174615	1027
temperate	5301	0.0256429	11505.4				survey_10000054	1389.67	0.0233702	2748
temperate	5401	0.0255319	11718.5				survey_10000055	1003.83	0.00792796	1809
temperate	5501	0.0254233	11931.6				survey_10000056	2396.22	0.016219	4876
temperate	5601	0.0253172	12144.6				survey_10000057	647.925	0.0194087	1042
temperate	5701	0.0252173	12357.6				survey_10000058	967.261	0.0132697	1736
temperate	5801	0.0251226	12570.4				survey_10000059	2050.1	0.00722453	4100
temperate	5901	0.0250298	12783.3				survey_10000060	1760.89	0.00987281	2930
temperate	6001	0.024939	12996				survey_10000061	2515.49	0.00967033	4600
temperate	6101	0.0248466	13208.7				survey_10000062	867.322	0.0220848	1383
temperate	6201	0.024754	13421.3				survey_10000063	646.095	0.0213191	1068
temperate	6301	0.0246631	13633.9				survey_10000064	282.343	0.0152322	442
temperate	6401	0.0245741	13846				survey_10000065	818.05	0.0120121	1412
temperate	6501	0.0244867	14057.9				survey_10000066	535.742	0.0589036	825
temperate	6601	0.0244009	14269.7				survey_10000067	836.661	0.0102338	1448
temperate	6701	0.0243168	14481				survey_10000068	2007.72	0.0204782	3546
temperate	6801	0.0242341	14692				survey_10000069	1325.71	0.0245122	2608
temperate	6901	0.024153	14903.1				survey_10000070	3621.22	0.00684388	6768
temperate	7001	0.0240733	15114				survey_10000071	616.551	0.0296166	1079
temperate	7101	0.023995	15324.9				survey_10000072	1370.05	0.0170038	2556
temperate	7201	0.023918	15535.7				survey_10000073	2071.38	0.0198921	3840
temperate	7301	0.0238423	15746.4				survey_10000074	1211	0.0242669	2184
temperate	7401	0.0237679	15957.1				survey_10000075	4861.07	0.0121919	10230
temperate	7501	0.0236947	16167.7				survey_10000076	4174.51	0.015504	7927
temperate	7601	0.0236227	16378.3				survey_1003253	216.291	0.0474273	393
temperate	7701	0.0235518	16588.7				survey_1003254	186.619	0.0351059	286
temperate	7801	0.0234821	16799.2				survey_1003255	111.913	0.0994722	175
temperate	7901	0.0234138	17009.5				survey_1003256	119.368	0.090967	188
temperate	8001	0.0233483	17219.8				survey_1003257	195.98	0.0265511	302
temperate	8101	0.0232838	17430				survey_1003258	140.344	0.0816779	225
temperate	8201	0.0232202	17640.2				survey_1003259	78.239	0.0623206	127
temperate	8301	0.0231576	17850.6				survey_1003260	1	0.013184	286
temperate	8401	0.0230959	18061				survey_1003262	1	0.00740021	24
temperate	8501	0.0230351	18271.3				survey_1003263	217.945	0.0636855	367
temperate	8601	0.0229749	18481.6				survey_1003264	58.4453	0.123612	85
temperate	8701	0.0229141	18691.8				survey_1003265	151.97	0.0599269	235
temperate	8801	0.0228541	18902				survey_1003266	784.096	0.037273	1375
temperate	8901	0.022795	19112.1				survey_1003267	534.22	0.033451	950
temperate	9001	0.0227367	19322.1				survey_1003268	464.498	0.0350979	919
temperate	9101	0.0226791	19532.8				survey_1003269	320.155	0.0459163	521
temperate	9201	0.0226224	19743.7				survey_1003270	59.6641	0.0992029	87
temperate	9301	0.0225664	19954.5				survey_1003271	250.236	0.0622098	462
temperate	9401	0.0225111	20165.3				survey_1003272	218.478	0.173358	368
temperate	9501	0.0224565	20376.1				survey_1003273	203.977	0.0756717	341
temperate	9601	0.0224027	20586.8				survey_1003274	77.6843	0.149778	126
temperate	9701	0.022348	20797.5				survey_1003275	53.591	0.207793	329
temperate	9801	0.0222936	21008.1				survey_1003276	105.481	0.0575665	177
temperate	9901	0.0222399	21218.7				survey_1003277	10.085	0.0228284	52
temperate	10001	0.0221868	21429.3				survey_1003278	1722.06	0.059828	3229
temperate	10101	0.0221345	21639.8				survey_1003280	3268.08	0.0626119	8031
temperate	10201	0.0220827	21850.3				survey_1003281	825.733	0.0630579	1427
temperate	10301	0.0220316	22060.8				survey_1003282	735.569	0.0391471	1255
temperate	10401	0.0219811	22271.2				survey_1003283	1595.43	0.0913015	2803
temperate	10501	0.0219319	22481.6				survey_1003284	1312.12	0.0668264	2436
temperate	10601	0.0218842	22692				survey_1003285	1217.16	0.0384431	2372
temperate	10701	0.0218378	22902.3				survey_1003286	1428.46	0.045831	2541
temperate	10801	0.0217919	23112.6				survey_1003287	867.745	0.0548464	1508
temperate	10901	0.0217466	23322.8				survey_1003288	1588.85	0.0726815	2953
temperate	11001	0.0217018	23533				survey_1003289	1406.27	0.0322827	2465
temperate	11101	0.0216575	23743.2				survey_1003290	53.3648	0.221999	166
temperate	11201	0.0216136	23953.4				survey_1003291	1262.4	0.0292102	2392
temperate	11301	0.0215703	24163.5				survey_1003292	1131.17	0.023003	1990
temperate	11401	0.0215274	24373.6				survey_1003629	767.495	0.0503063	1243
temperate	11501	0.0214849	24583.6				survey_1003630	633.628	0.0342608	1085
temperate	11601	0.021443	24793.6				survey_1003631	762.461	0.0383156	1234
temperate	11701	0.0214014	25003.6				survey_1003632	598.005	0.0283851	1043
temperate	11801	0.0213603	25213.6				survey_1003633	3445.97	0.0839831	7123
temperate	11901	0.0213196	25423.5				survey_1003634	1197.3	0.0531592	2016
temperate	12001	0.0212794	25633.4				survey_1003635	2667.78	0.0797907	5252
temperate	12101	0.0212395	25843.3				survey_1003636	2707.06	0.0846626	5044
temperate	12201	0.0211992	26053.1				survey_1003637	886.391	0.0401682	1615
temperate	12301	0.021159	26262.9				survey_1003638	1287.43	0.0315851	2298
temperate	12401	0.0211193	26472.7				survey_1003639	1017.36	0.0389959	1743
temperate	12501	0.0210799	26682.5				survey_1003640	1522.85	0.0275985	2693
temperate	12601	0.0210425	26892.2				survey_1003641	941.62	0.0305148	1727
temperate	12701	0.021006	27101.9				survey_1003642	1459.07	0.0451617	2409
temperate	12801	0.0209698	27311.5				survey_1003643	2233.8	0.0309576	4074
temperate	12901	0.020934	27521.2				survey_1003644	1336.76	0.0123416	2330
temperate	13001	0.0208967	27730.8				survey_1003645	1232.83	0.0549875	2273
temperate	13101	0.0208604	27940.4				survey_1003646	1122.41	0.0524238	2007
temperate	13201	0.0208248	28149.9				survey_1003647	2497.47	0.134269	5271
temperate	13301	0.0207892	28359.4				survey_1003648	1077.71	0.0291729	1858
temperate	13401	0.0207535	28568.9				survey_1003649	1255.13	0.130995	2201
temperate	13501	0.0207182	28778.4				survey_1003650	1368.04	0.051693	2422
temperate	13601	0.0206831	28987.8				survey_1003651	1181.39	0.048537	2031
temperate	13701	0.0206484	29197.3				survey_1003652	658.562	0.0343361	1061
temperate	13801	0.020614	29406.6				survey_1003653	643.319	0.0326584	1063
temperate	13901	0.0205799	29615.8				survey_1003654	823.622	0.0918135	1423
temperate	14001	0.0205461	29823.7				survey_1003655	799.621	0.0605813	1377
temperate	14101	0.0205126	30031.6				survey_1003656	469.978	0.0336956	750
temperate	14201	0.0204793	30239.5				survey_1003657	225.3	0.0334642	364
temperate	14301	0.0204461	30447.4				survey_1003658	288.445	0.0546751	407
temperate	14401	0.0204132	30655.2				survey_1003659	675.05	0.0293311	1105
temperate	14501	0.0203805	30863				survey_1003660	552.676	0.0284198	898
temperate	14601	0.0203481	31070.7				survey_1003661	1088.57	0.0617895	1833
temperate	14701	0.020316	31278.4				survey_1003662	808.827	0.0460119	1371
temperate	14801	0.0202842	31486.1				survey_1003663	1052.5	0.0357687	1837
temperate	14901	0.0202526	31693.7				survey_1003664	1562.18	0.0564851	2898
temperate	15001	0.0202213	31901.3				survey_1003665	573.325	0.0642358	899
temperate	15101	0.0201902	32108.9				survey_1003666	889.177	0.0595809	1523
temperate	15201	0.0201594	32316.5				survey_1003667	309.41	0.0478934	440
temperate	15301	0.0201289	32524				survey_1003668	533.911	0.0540787	864
temperate	15401	0.0201003	32731.5				survey_1003669	487.661	0.0693458	751
temperate	15501	0.0200718	32938.9				survey_1003670	989.135	0.0555899	1824
temperate	15601	0.0200426	33146.3				survey_1003671	862.072	0.0386549	1497
temperate	15701	0.0200133	33353.7				survey_1003672	1085.17	0.0380574	2088
temperate	15801	0.0199841	33561.1				survey_1003673	627.018	0.0390709	993
temperate	15901	0.0199552	33768.4				survey_1003674	575.582	0.0196801	877
temperate	16001	0.0199266	33975.7				survey_1003675	418.11	0.0416193	593
temperate	16101	0.0198981	34182.9				survey_1003676	892.613	0.0271926	1428
temperate	16201	0.0198699	34390.1				survey_1003677	1044.27	0.0555785	1821
temperate	16301	0.0198419	34597.3				survey_1003678	1354.39	0.0317571	2473
temperate	16401	0.0198141	34804.5				survey_1003679	1136.76	0.0432792	2001
temperate	16501	0.0197865	35011.6				survey_1003680	1235.23	0.0948143	2411
temperate	16601	0.0197591	35218.8				survey_1003681	538.163	0.0314798	859
temperate	16701	0.0197319	35425.8				survey_1003682	1159.77	0.047909	2016
temperate	16801	0.0197049	35632.9				survey_1003683	1460.36	0.0316161	2744
temperate	16901	0.0196781	35839.9				survey_1003684	2490.58	0.0388153	4652
temperate	17001	0.0196515	36046.9				survey_1003685	2261.23	0.0315441	4572
temperate	17101	0.0196251	36253.9				survey_1003686	2097.44	0.0351432	4342
temperate	17201	0.0195989	36460.8				survey_1003687	1677.25	0.0241617	3083
temperate	17301	0.0195728	36667.7				survey_1003688	1186.78	0.0288738	2099
temperate	17401	0.019547	36874.6				survey_1003689	2002.11	0.0206879	3753
temperate	17501	0.0195213	37081.4				survey_1003690	1482.98	0.0258809	2649
temperate	17601	0.0194958	37288.2				survey_1003691	1077.36	0.0180341	2071
temperate	17701	0.0194705	37495				survey_1003692	741.806	0.0367371	1227
temperate	17801	0.0194454	37701.8				survey_1003693	789.35	0.0296021	1385
temperate	17901	0.0194204	37908.5				survey_1003694	675.128	0.0291161	1141
temperate	18001	0.0193956	38115.2				survey_1003695	1037.94	0.0377953	1759
temperate	18101	0.019371	38321.9				survey_1003696	1565.05	0.0399789	2904
temperate	18201	0.0193466	38528.5				survey_1003697	1107.18	0.0604855	2017
temperate	18301	0.0193223	38735.2				survey_1003698	603.086	0.0508497	1027
temperate	18401	0.0192981	38941.8				survey_1003699	498.139	0.0453118	769
temperate	18501	0.0192742	39148.3				survey_1003745	617.63	0.0175218	1261
temperate	18601	0.0192504	39354.9				survey_1003746	91.7861	0.0239143	130
temperate	18701	0.0192267	39561.4				survey_1003747	86.5087	0.0182805	142
temperate	18801	0.0192032	39767.9				survey_1003748	146.118	0.0772913	225
temperate	18901	0.0191799	39974.4				survey_1003749	130.376	0.10433	192
temperate	19001	0.0191567	40180.8				survey_1003750	153.222	0.0911233	268
temperate	19101	0.0191336	40387.2				survey_1003751	268.09	0.0324024	462
temperate	19201	0.0191107	40593.6				survey_1003752	199.834	0.0896125	295
temperate	19301	0.019088	40800				survey_1003753	94.7226	0.032399	139
temperate	19401	0.0190654	41006.3				survey_1003754	573.765	0.0311528	1076
temperate	19501	0.0190429	41212.7				survey_1003755	27.0377	0.0463157	78
temperate	19601	0.0190206	41419.7				survey_1003756	1	0.0118477	248
temperate	19701	0.0189984	41626.7				survey_1003759	384.189	0.0620329	638
temperate	19801	0.0189764	41833.6				survey_1003760	84.7657	0.0554499	119
temperate	19901	0.0189544	42040.5				survey_1003761	127.906	0.0864331	203
temperate	20001	0.0189327	42247.4				survey_1003762	752.409	0.0500921	1390
temperate	20101	0.018911	42454.3				survey_1003763	362.986	0.0750211	599
temperate	20201	0.0188895	42661.1				survey_1003764	396.676	0.0466095	1542
temperate	20301	0.0188682	42868				survey_1003765	732.357	0.0839335	1349
temperate	20401	0.0188469	43074.8				survey_1003766	379.155	0.037536	601
temperate	20501	0.0188258	43281.6				survey_1003767	171.589	0.0530044	269
temperate	20601	0.0188056	43488.3				survey_1003768	128.461	0.0614565	204
temperate	20701	0.0187855	43695.1				survey_1003769	462.949	0.0477936	915
temperate	20801	0.0187656	43901.8				survey_1003770	646.267	0.0663238	1137
temperate	20901	0.0187458	44108.5				survey_1003771	685.469	0.0401082	1311
temperate	21001	0.0187261	44315.2				survey_1003772	74.6257	0.0784344	241
temperate	21101	0.018706	44521.9				survey_1003773	239.211	0.0730195	407
temperate	21201	0.0186858	44728.5				survey_1003774	58.5344	0.121674	92
temperate	21301	0.0186658	44935.2				survey_1003775	37.9748	0.038457	316
temperate	21401	0.0186459	45141.8				survey_1003776	36.8406	0.0115187	55
temperate	21501	0.0186261	45348.3				survey_1003777	2504.93	0.0836119	4681
temperate	21601	0.0186057	45554.9				survey_1003778	2236.22	0.0560742	4127
temperate	21701	0.0185854	45761.5				survey_1003779	1484.29	0.0396925	2738
tropics	7.22616	0.122814	8.97591				survey_1003780	797.129	0.066489	1550
tropics	107.226	0.0568545	166.274				survey_1003781	566.515	0.057709	958
tropics	207.226	0.0470543	339.14				survey_1003782	1175.62	0.090225	2113
tropics	307.226	0.0419474	518.696				survey_1003783	1255.65	0.0542797	2320
tropics	407.226	0.0386473	704.007				survey_1003784	1267.1	0.0703683	2343
tropics	507.226	0.036331	892.183				survey_1003785	1109.43	0.0958773	1919
tropics	607.226	0.0345352	1083.82				survey_1003786	1812.75	0.0690434	3419
tropics	707.226	0.0330614	1278.03				survey_1003787	1445.08	0.0386808	2712
tropics	807.226	0.031824	1474.85				survey_1003788	17.8292	0.186607	73
tropics	907.226	0.0308047	1673.71				survey_1003793	1725.12	0.0706882	3134
tropics	1007.23	0.0299199	1874.41				survey_20003005	5543.96	0.0148594	11317
tropics	1107.23	0.0291296	2075.48				survey_20003006	5849.32	0.0145237	11349
tropics	1207.23	0.0284439	2278.34				survey_20003007	12238	0.0147042	26186
tropics	1307.23	0.0277979	2483.05				survey_20003008	4237.67	0.0212607	7774
tropics	1407.23	0.0272387	2689.04				survey_20003009	4639.02	0.0167682	9406
tropics	1507.23	0.0267036	2896.22				survey_20003010	6252.06	0.017769	12052
tropics	1607.23	0.0262242	3104.52				survey_20003011	2894.02	0.0150994	5276
tropics	1707.23	0.0257855	3313.88				survey_20003012	1803.24	0.031947	3119
tropics	1807.23	0.0253785	3524.24				survey_20003013	1993.01	0.0155312	3551
tropics	1907.23	0.0250059	3735.54				survey_20003014	935.218	0.0314551	1343
tropics	2007.23	0.0246449	3947.74				survey_20003015	1730.25	0.0217606	2932
tropics	2107.23	0.0243123	4160.81				survey_20003016	3804.69	0.0169825	7214
tropics	2207.23	0.0239993	4374.69				survey_20003017	3242.3	0.0132831	5937
tropics	2307.23	0.0237039	4589.37				survey_2000854	609.69	0.0248366	1243
tropics	2407.23	0.0234358	4805.7				survey_2000855	933.748	0.0180847	1996
tropics	2507.23	0.0231713	5023.32				survey_2000857	284.067	0.0480127	445
tropics	2607.23	0.02292	5241.71				survey_2000858	850.103	0.0332858	1449
tropics	2707.23	0.0226807	5459.93				survey_2000859	546.669	0.100146	944
tropics	2807.23	0.022441	5678.17				survey_2000860	714.462	0.0590799	1271
tropics	2907.23	0.0222159	5897.04				survey_2000861	571.214	0.775015	967
tropics	3007.23	0.0220074	6116.52				survey_2000862	843.852	0.0283019	1416
tropics	3107.23	0.0218082	6336.59				survey_2000863	847.255	0.02056	1586
tropics	3207.23	0.0216136	6557.23				survey_2000864	451.808	0.0193299	825
tropics	3307.23	0.0214271	6778.42				survey_2000865	453.015	0.114498	692
tropics	3407.23	0.0212517	7000.15				survey_2000866	424.836	0.0295661	682
tropics	3507.23	0.0210828	7222.66				survey_2000867	1791.02	0.0224494	3316
tropics	3607.23	0.0209157	7446.68				survey_2000868	519.913	0.0466511	871
tropics	3707.23	0.0207564	7671.24				survey_2000869	823.093	0.0538872	1451
tropics	3807.23	0.0206042	7895.66				survey_2000870	1386.76	0.0467023	2742
tropics	3907.23	0.0204571	8119.74				survey_2000871	737.333	0.0490939	1189
tropics	4007.23	0.0203147	8344.27				survey_2000872	1431.49	0.0385213	2630
tropics	4107.23	0.0201768	8569.25				survey_2000873	175.053	0.0438622	275
tropics	4207.23	0.0200431	8794.67				survey_2000874	615.007	0.0350223	1076
tropics	4307.23	0.0199134	9019.92				survey_2000875	1843.15	0.0620589	3554
tropics	4407.23	0.0197886	9245.4				survey_2000876	877.632	0.0394542	1527
tropics	4507.23	0.0196688	9471.27				survey_2000877	752.342	0.068419	1265
tropics	4607.23	0.0195515	9697.52				survey_2000878	372.791	0.0148347	637
tropics	4707.23	0.019434	9924.6				survey_2000879	172.143	0.0444043	564
tropics	4807.23	0.0193196	10152.4				survey_2000880	242.864	0.034176	447
tropics	4907.23	0.019211	10380.6				survey_2000881	499.137	0.0325235	881
tropics	5007.23	0.0191056	10609.2				survey_2000882	657.551	0.0223525	1108
tropics	5107.23	0.0189982	10838.1				survey_2000883	160.401	0.0535516	261
tropics	5207.23	0.0188933	11067.4				survey_2000884	192.731	0.0546132	320
tropics	5307.23	0.018791	11297				survey_2000885	833.794	0.0409484	3116
tropics	5407.23	0.0186947	11527				survey_2000886	144.799	0.0256106	233
tropics	5507.23	0.0186007	11757.3				survey_2000887	1271.62	0.025415	2353
tropics	5607.23	0.0185088	11988				survey_2000888	972.717	0.0570981	1849
tropics	5707.23	0.0184177	12219				survey_2000889	985.968	0.0386859	1818
tropics	5807.23	0.0183282	12450.3				survey_2000890	331.9	0.0278229	529
tropics	5907.23	0.0182405	12682				survey_2000891	1614.64	0.0165952	3247
tropics	6007.23	0.0181547	12914.3				survey_2000892	135.769	0.0710214	192
tropics	6107.23	0.0180708	13146.8				survey_2000893	687.545	0.0454046	1188
tropics	6207.23	0.0179886	13379.7				survey_2000894	701.508	0.156487	1215
tropics	6307.23	0.0179081	13612.9				survey_2000895	3795.02	0.111619	7769
tropics	6407.23	0.0178321	13846.4				survey_2000896	314.368	0.0577882	498
tropics	6507.23	0.01776	14080.2				survey_2000897	296.301	0.055041	478
tropics	6607.23	0.0176892	14314.3				survey_2000898	1566	0.0277985	3040
tropics	6707.23	0.0176169	14548.7				survey_2000899	2593.44	0.157617	5090
tropics	6807.23	0.0175446	14783.3				survey_2000900	829.918	0.0379064	1621
tropics	6907.23	0.0174737	15018.3				survey_2000901	812.028	0.0527479	1297
tropics	7007.23	0.017402	15253.5				survey_2000902	1195.94	0.0405267	2035
tropics	7107.23	0.0173299	15489				survey_2000903	5327.37	0.0528549	11326
tropics	7207.23	0.0172591	15724.7				survey_2000904	959.926	0.0356084	1822
tropics	7307.23	0.0171895	15960.8				survey_2000905	1165.71	0.0347883	2136
tropics	7407.23	0.0171212	16196.4				survey_2000906	716.144	0.155202	1315
tropics	7507.23	0.017054	16430.9				survey_2000907	1530.2	0.0399247	3058
tropics	7607.23	0.016988	16665.3				survey_2000908	1472.76	0.0264618	6622
tropics	7707.23	0.0169231	16899.9				survey_2000916	1938.24	0.0197658	3852
tropics	7807.23	0.0168593	17135.9				survey_2000917	3502.1	0.00877545	7434
tropics	7907.23	0.0167979	17372.6				survey_2000918	1535.85	0.0223945	3071
tropics	8007.23	0.0167379	17609.6				survey_2000919	847.701	0.0245609	1660
tropics	8107.23	0.016679	17846.7				survey_2000920	894.17	0.022588	1684
tropics	8207.23	0.0166209	18084.1				survey_2000921	1180.76	0.0239697	2221
tropics	8307.23	0.0165638	18321.7				survey_2000922	1044.61	0.0108616	1891
tropics	8407.23	0.0165075	18559.5				survey_2000923	956.094	0.0311821	1757
tropics	8507.23	0.0164504	18797.6				survey_2000924	557.085	0.0357226	881
tropics	8607.23	0.0163945	19035.8				survey_2000925	722.897	0.0156834	1231
tropics	8707.23	0.0163401	19274.3				survey_2000926	346.335	0.0300688	614
tropics	8807.23	0.0162867	19513				survey_2000927	1036.33	0.0315599	1984
tropics	8907.23	0.0162345	19751.9				survey_2000928	322.894	0.0158597	543
tropics	9007.23	0.0161845	19991				survey_2000929	387.774	0.0161391	696
tropics	9107.23	0.0161351	20230.3				survey_2000930	159.817	0.0312836	260
tropics	9207.23	0.0160864	20469.8				survey_2000931	323.933	0.0677215	496
tropics	9307.23	0.0160387	20709.9				survey_2000932	1167.16	0.015545	2368
tropics	9407.23	0.0159931	20950.5				survey_2000933	1844.08	0.0114339	3936
tropics	9507.23	0.0159501	21191.2				survey_2000934	1242	0.0181984	2208
tropics	9607.23	0.0159079	21432.2				survey_2000935	1821.17	0.0423544	4192
tropics	9707.23	0.0158663	21673.4				survey_2000936	1148.52	0.0178288	2326
tropics	9807.23	0.0158251	21914.7				survey_2000937	288.426	0.0809399	419
tropics	9907.23	0.0157846	22156.3				survey_2000938	257.874	0.0425067	370
tropics	10007.2	0.0157445	22398.1				survey_2000939	255.784	0.0962967	396
tropics	10107.2	0.0157046	22640.1				survey_2000940	108.454	0.0483214	169
tropics	10207.2	0.0156633	22882.2				survey_2000941	146.383	0.0507648	213
tropics	10307.2	0.0156226	23124.6				survey_2000942	150.676	0.0582614	263
tropics	10407.2	0.0155824	23367.1				survey_2000943	317.404	0.0322481	516
tropics	10507.2	0.0155427	23609.8				survey_2000944	494.215	0.0273329	793
tropics	10607.2	0.0155034	23852.7				survey_2000945	175.741	0.0068618	261
tropics	10707.2	0.0154646	24095.2				survey_2000946	8.29897	0.106173	9
tropics	10807.2	0.0154263	24336.8				survey_2000947	667.775	0.212162	1004
tropics	10907.2	0.0153884	24578.5				survey_2000948	685.009	0.411451	1084
tropics	11007.2	0.0153509	24820.3				survey_2000949	503.779	0.0900879	763
tropics	11107.2	0.0153139	25062.3				survey_2000950	1069.11	0.0690521	1989
tropics	11207.2	0.0152766	25304.5				survey_2000951	765.226	0.100954	1239
tropics	11307.2	0.0152377	25546.8				survey_2000952	1011.24	0.0365005	2179
tropics	11407.2	0.0151991	25789.3				survey_2000953	1428.62	0.0160587	2745
tropics	11507.2	0.015161	26032.7				survey_2000954	785.339	0.0292445	1412
tropics	11607.2	0.0151233	26277.8				survey_2000955	2151.71	0.0142991	4467
tropics	11707.2	0.015086	26523.1				survey_2000956	52.1959	0.988955	486
tropics	11807.2	0.0150492	26768.6				survey_2000957	2610.8	0.0209213	5233
tropics	11907.2	0.0150127	27014.3				survey_2000958	2652.78	0.0216706	5460
tropics	12007.2	0.0149766	27260.2				survey_2000959	2850.42	0.0118584	5653
tropics	12107.2	0.0149425	27506.2				survey_2000960	1188.28	0.0202542	2182
tropics	12207.2	0.0149105	27752.4				survey_2000961	2422.31	0.0177268	5095
tropics	12307.2	0.0148788	27998.7				survey_2000962	416.083	0.0762867	697
tropics	12407.2	0.0148474	28245.2				survey_2000963	660.705	0.0139735	1203
tropics	12507.2	0.0148163	28491.9				survey_2000964	479.319	0.0169906	881
tropics	12607.2	0.0147856	28738.8				survey_2000965	879.148	0.0174744	1728
tropics	12707.2	0.0147551	28985.8				survey_2000966	1053.53	0.0209979	1839
tropics	12807.2	0.014725	29233.2				survey_2000967	2308.47	0.0117159	4678
tropics	12907.2	0.0146952	29480.6				survey_2000968	1502.17	0.0170446	3134
tropics	13007.2	0.0146656	29728.3				survey_2000969	883.922	0.0143598	1610
tropics	13107.2	0.0146363	29976.1				survey_2000970	1944.35	0.0146259	3633
tropics	13207.2	0.0146063	30224.1				survey_2000971	1468.36	0.130404	2921
tropics	13307.2	0.0145743	30472.2				survey_2000972	1146.41	0.0285691	2321
tropics	13407.2	0.0145427	30720.5				survey_2000973	858.57	0.0300277	1465
tropics	13507.2	0.0145113	30968.9				survey_2000974	967.613	0.115768	1627
tropics	13607.2	0.0144802	31217.5				survey_2000975	1062.87	0.229633	1806
tropics	13707.2	0.0144495	31466.2				survey_2000976	215.888	0.211634	316
tropics	13807.2	0.014419	31715.1				survey_2000977	706.211	0.0440153	1224
tropics	13907.2	0.0143888	31963.1				survey_2000979	2225.94	0.0231954	4222
tropics	14007.2	0.0143604	32211.3				survey_2000980	3770.23	0.0216714	8331
tropics	14107.2	0.0143326	32459.7				survey_2000981	2133.25	0.0213988	4180
tropics	14207.2	0.0143051	32708.2				survey_2000982	385.273	0.0183714	640
tropics	14307.2	0.0142778	32956.8				survey_2000983	1166.2	0.0175007	2137
tropics	14407.2	0.0142508	33205.6				survey_2000984	1263.76	0.0114366	2587
tropics	14507.2	0.014224	33454.5				survey_2000985	719.242	0.0200404	1224
tropics	14607.2	0.0141975	33703.5				survey_2000986	412.135	0.0126273	623
tropics	14707.2	0.0141721	33952.7				survey_2000987	724.436	0.0118887	1234
tropics	14807.2	0.014147	34202				survey_2000988	1447.17	0.0752158	2716
tropics	14907.2	0.014122	34451.4				survey_2000989	416.839	0.143461	721
tropics	15007.2	0.0140972	34701				survey_2000990	565.292	0.243349	907
tropics	15107.2	0.0140725	34950.7				survey_2000991	411.003	0.00835182	710
tropics	15207.2	0.0140468	35200.5				survey_2000992	561.327	0.00826569	1050
tropics	15307.2	0.0140213	35450.5				survey_2000993	898.587	0.00638122	1693
tropics	15407.2	0.0139959	35700.6				survey_2000994	1052.91	0.00504705	2019
tropics	15507.2	0.0139708	35950.8				survey_2000995	1233.42	0.0383701	2191
tropics	15607.2	0.0139457	36201.2				survey_2000996	1334.41	0.026201	2356
tropics	15707.2	0.0139201	36451.7				survey_2000997	1120.15	0.0318482	2262
tropics	15807.2	0.0138957	36702.3				survey_2000998	1657.06	0.0990581	2997
tropics	15907.2	0.0138719	36953				survey_2000999	1566.28	0.0312398	2966
tropics	16007.2	0.0138482	37203.9				survey_2001000	1915.47	0.0234896	3573
tropics	16107.2	0.0138248	37455.2				survey_2001001	86.6864	0.077826	122
tropics	16207.2	0.0138015	37707.1				survey_2001002	61.9525	0.0827725	84
tropics	16307.2	0.0137785	37959.1				survey_2001003	277.57	0.0410592	459
tropics	16407.2	0.0137556	38211.2				survey_2001004	122.018	0.0358727	174
tropics	16507.2	0.0137328	38463.5				survey_2001005	83.2844	0.0253405	126
tropics	16607.2	0.0137103	38715.8				survey_2001006	106.574	0.047643	179
[truncated: 9,178 more rows]

## Sheet: Fig 3 - inset
Figure 3. Deconstructing the BEF across geographic regions - inset (posterior draws)
[truncated: 16,001 more rows]

[truncated: 10 more sheets: Fig 4, Fig S1, Fig S2, Fig S3, Fig S4, Fig S5, Fig S6, Table S1, Table S2, Table S3]
